# Supplementary material for: Development and validation of an algorithm for identifying patients undergoing dialysis from patients with advanced chronic kidney disease
Source: Clin Exp Nephrol. 2025 Jan 6;29(5):650–61. doi: 10.1007/s10157-024-02614-3 (PMC12049401; doi:10.1007/s10157-024-02614-3)
Supplement: Supplementary file 1 — Supplementary file1 (XLSX 467 KB) [file 10157_2024_2614_MOESM1_ESM.xlsx]

## Sheet: Classification model 1
Classification model for dialysis status in patients with eGFR < 15mL/min/1.73 m2
	Predictor		Value	Score
	Use of PD solusions	yes = 1; no = 0		-
	Alb			0
	BUN			0
	eGFR			0
	Na – Cl gap			0
	UA			0
	MCH			0
	MCHC			0
	Prediction score
	Predicted probability of currently undergoing dialysis
	Confidence interval			-
	Dialysis status

## Sheet: Classification model 2
Classification model for dialysis status in patients with eGFR < 15mL/min/1.73 m2
	Predictor		Value	Score
	Use of PD solusions	yes = 1; no = 0		-
	Alb			0
	BUN			0
	eGFR			0
	Na – Cl gap			0
	UA			0
	Prediction score
	Predicted probability of currently undergoing dialysis
	Confidence interval			-
	Dialysis status

## Sheet: Classification model 3
Classification model for dialysis status in patients with eGFR < 15mL/min/1.73 m2
	Predictor		Value	Score
	Use of PD solusions	yes = 1; no = 0		-
	Alb			0
	BUN			0
	eGFR			0
	Na – Cl gap			0
	UA			0
	RBC			0
	Ht			0
	Prediction score
	Predicted probability of currently undergoing dialysis
	Confidence interval			-
	Dialysis status

## Sheet: Classification model 4
Classification model for dialysis status in patients with eGFR < 15mL/min/1.73 m2
	Predictor		Value	Score
	Use of PD solusions	yes = 1; no = 0		-
	Alb			0
	BUN			0
	eGFR			0
	Na – Cl gap			0
	UA			0
	MCH			0
	MCHC			0
	T85.7	yes = 1; no = 0		0
	N18.0	yes = 1; no = 0		0
	CCB	yes = 1; no = 0		0
	Prediction score
	Predicted probability of currently undergoing dialysis
	Confidence interval			-
	Dialysis status

## Sheet: Probability
Scores of Model 1	Low	High	Probabilities	CI lower	CI higher	Scores of Model 2	Low	High	Probabilities	CI lower	CI higher	Scores of Model 3	Low	High	Probabilities	CI lower	CI higher	Scores of Model 4	Low	High	Probabilities	CI lower	CI higher
	-10	-9.49792	7.63e-05	-4.42e-05	0.0001968		-10	-9.39344	8.47e-05	-4.71e-05	0.0002165		-10	-9.60147	6.88e-05	0.000178	-4.05e-05		-15	-10.411	3.05e-05	8.46e-05	-2.35e-05
	-9.49792	-7.95831	0.0003647	-0.0003088	0.0010382		-9.39344	-7.7879	0.0004186	-0.0001137	0.000951		-9.60147	-8.02634	0.0003301	0.0007688	-0.0001086		-10.411	-8.46161	0.0002129	0.0004988	-7.3e-05
	-7.95831	-7.60108	0.0005042	-9e-05	0.0010984		-7.7879	-7.50575	0.0005546	-8.96e-05	0.0011988		-8.02634	-7.53462	0.0005389	0.0011714	-9.36e-05		-8.46161	-8.29708	0.0002519	0.0006508	-0.000147
	-7.60108	-7.42612	0.0006023	-0.0002365	0.0014412		-7.50575	-7.34846	0.0006732	-0.000509	0.0018554		-7.53462	-7.42267	0.0006241	0.0017515	-0.0005032		-8.29708	-7.89867	0.0003855	0.001319	-0.0005481
	-7.42612	-6.97389	0.0009616	-0.0009464	0.0028697		-7.34846	-6.92037	0.0010155	-0.0009987	0.0030297		-7.42267	-6.85296	0.0010882	0.0032805	-0.0011041		-7.89867	-7.79709	0.0004187	0.0011359	-0.0002985
	-6.97389	-6.43503	0.0016238	-0.0005641	0.0038116		-6.92037	-6.46016	0.0015738	-5.57e-05	0.0032033		-6.85296	-6.71055	0.0012284	0.0027286	-0.0002718		-7.79709	-7.56698	0.0005236	0.0012969	-0.0002497
	-6.43503	-6.43088	0.0016245	-0.0004066	0.0036557		-6.46016	-6.39123	0.0016891	-9.27e-05	0.0034708		-6.71055	-6.31378	0.0018301	0.004068	-0.0004078		-7.56698	-7.40338	0.0006363	0.001909	-0.0006364
	-6.43088	-6.30309	0.0018514	-0.0008055	0.0045083		-6.39123	-6.22946	0.0019819	-0.0002561	0.0042199		-6.31378	-6.31304	0.0018237	0.0037822	-0.0001348		-7.40338	-7.00072	0.0009207	0.0021412	-0.0002998
	-6.30309	-6.20438	0.0020294	-2.11e-05	0.00408		-6.22946	-6.14717	0.0021636	-0.0007602	0.0050875		-6.31304	-6.21218	0.0020342	0.0049667	-0.0008983		-7.00072	-6.79803	0.0011216	0.0024438	-0.0002005
	-6.20438	-6.18977	0.0020714	-0.0002867	0.0044294		-6.14717	-6.13609	0.0021691	9.1e-05	0.0042472		-6.21218	-6.19511	0.0020481	0.0041125	-1.63e-05		-6.79803	-6.79634	0.0011241	0.0025352	-0.0002869
	-6.18977	-6.12363	0.0022167	-0.0004635	0.0048968		-6.13609	-6.1242	0.0039278	-0.0072274	0.0150829		-6.19511	-6.17572	0.0020853	0.0041099	6.08e-05		-6.79634	-6.74916	0.0011783	0.002596	-0.0002395
	-6.12363	-6.10251	0.002249	-5.98e-05	0.0045578		-6.1242	-6.11133	0.0022387	-0.0002315	0.0047089		-6.17572	-6.16048	0.0036352	0.0140718	-0.0068014		-6.74916	-6.74594	0.0011809	0.0026068	-0.000245
	-6.10251	-6.0331	0.002408	-2.08e-05	0.0048367		-6.11133	-6.00453	0.0024909	-0.0006017	0.0055835		-6.16048	-6.11249	0.0022284	0.004603	-0.0001462		-6.74594	-6.6791	0.0012612	0.0026951	-0.0001727
	-6.0331	-5.99866	0.0032652	-0.0041131	0.0106435		-6.00453	-5.96321	0.0025805	6.75e-05	0.0050935		-6.11249	-6.05366	0.0023679	0.0050787	-0.0003429		-6.6791	-6.51166	0.0014919	0.003109	-0.0001252
	-5.99866	-5.99252	0.0025067	-3.6e-05	0.0050494		-5.96321	-5.96151	0.0033521	-0.0041309	0.0108351		-6.05366	-5.95158	0.0026316	0.0057444	-0.0004813		-6.51166	-6.38281	0.0016999	0.0037615	-0.0003617
	-5.99252	-5.88809	0.0027802	-8.44e-05	0.0056449		-5.96151	-5.95854	0.0025968	-5.5e-06	0.005199		-5.95158	-5.90799	0.0027318	0.0055541	-9.05e-05		-6.38281	-6.37757	0.0029187	0.0112355	-0.005398
	-5.88809	-5.88286	0.0027997	0.0001325	0.0054669		-5.95854	-5.93061	0.0026612	0.0001976	0.0051249		-5.90799	-5.87421	0.0028216	0.005649	-5.84e-06		-6.37757	-6.37426	0.001709	0.0035727	-0.0001546
	-5.88286	-5.86122	0.0028647	-0.0002501	0.0059794		-5.93061	-5.92293	0.002692	0.0001571	0.0052269		-5.87421	-5.80832	0.003831	0.0120565	-0.0043945		-6.37426	-6.3239	0.0018147	0.0046386	-0.0010092
	-5.86122	-5.83626	0.0029426	-0.0001657	0.006051		-5.92293	-5.84849	0.0028917	0.0002091	0.0055744		-5.80832	-5.76119	0.0031904	0.0074743	-0.0010935		-6.3239	-6.26607	0.0019065	0.0039837	-0.0001707
	-5.83626	-5.75193	0.0031874	0.0002582	0.0061166		-5.84849	-5.81399	0.0030218	-0.0004934	0.0065371		-5.76119	-5.73216	0.0032447	0.0063135	0.0001759		-6.26607	-6.1952	0.002062	0.0048484	-0.0007244
	-5.75193	-5.67638	0.0061089	-0.0112368	0.0234545		-5.81399	-5.67263	0.0034467	0.0001706	0.0067229		-5.73216	-5.69707	0.0033723	0.0066092	0.0001355		-6.1952	-6.12729	0.0021984	0.0046708	-0.0002739
	-5.67638	-5.60714	0.0037123	-0.0009906	0.0084152		-5.67263	-5.59767	0.0037183	0.0004313	0.0070054		-5.69707	-5.63227	0.0035928	0.0071782	7.42e-06		-6.12729	-6.12129	0.0026287	0.0079515	-0.0026941
	-5.60714	-5.57805	0.0038105	-2.49e-05	0.0076458		-5.59767	-5.55475	0.0039003	5.8e-05	0.0077426		-5.63227	-5.60654	0.003698	0.0074346	-3.85e-05		-6.12129	-5.96683	0.0025648	0.0052489	-0.0001193
	-5.57805	-5.55825	0.0038683	-0.0001756	0.0079123		-5.55475	-5.54372	0.00394	1.42e-06	0.0078787		-5.60654	-5.53365	0.0039642	0.007549	0.0003794		-5.96683	-5.91185	0.0027253	0.0063678	-0.0009171
	-5.55825	-5.54906	0.0038942	0.0002256	0.0075629		-5.54372	-5.48189	0.0041773	0.0003433	0.0080113		-5.53365	-5.42159	0.0044533	0.0088696	3.7e-05		-5.91185	-5.89402	0.0027733	0.0065123	-0.0009657
	-5.54906	-5.54474	0.0039248	-0.0004257	0.0082752		-5.48189	-5.40024	0.0045674	-0.0002178	0.0093525		-5.42159	-5.36821	0.0046747	0.0089324	0.000417		-5.89402	-5.87983	0.0027987	0.0057776	-0.0001801
	-5.54474	-5.47286	0.0042078	0.0003661	0.0080496		-5.40024	-5.39869	0.0045296	0.0006672	0.008392		-5.36821	-5.36144	0.0047298	0.0096528	-0.0001932		-5.87983	-5.85166	0.0028866	0.0063048	-0.0005315
	-5.47286	-5.42734	0.0044154	0.0001008	0.00873		-5.39869	-5.37118	0.0047027	-0.0006173	0.0100227		-5.36144	-5.34371	0.0047809	0.0090671	0.0004948		-5.85166	-5.83196	0.0029586	0.0066444	-0.0007272
	-5.42734	-5.36699	0.0046857	0.0002856	0.0090859		-5.37118	-5.36086	0.0047015	0.000509	0.0088939		-5.34371	-5.32067	0.0049415	0.0101171	-0.000234		-5.83196	-5.79841	0.0030549	0.0066454	-0.0005357
	-5.36699	-5.32653	0.0048643	0.000473	0.0092556		-5.36086	-5.34324	0.0047969	0.0006296	0.0089642		-5.32067	-5.30095	0.0049812	0.0092187	0.0007437		-5.79841	-5.77085	0.0031207	0.0061696	7.19e-05
	-5.32653	-5.32079	0.0049038	3e-05	0.0097777		-5.34324	-5.33813	0.0048251	0.0004393	0.0092109		-5.30095	-5.29309	0.0050437	0.0097341	0.0003534		-5.77085	-5.7554	0.0031718	0.0065933	-0.0002497
	-5.32079	-5.30946	0.00499	-0.0007098	0.0106899		-5.33813	-5.32199	0.0049196	-2.83e-05	0.0098675		-5.29309	-5.28347	0.005112	0.010514	-0.00029		-5.7554	-5.7393	0.003299	0.0093786	-0.0027806
	-5.30946	-5.30748	0.004965	2.46e-05	0.0099054		-5.32199	-5.28715	0.0050723	0.0005692	0.0095754		-5.28347	-5.27574	0.0051286	0.0095788	0.0006785		-5.7393	-5.73926	0.00323	0.0069453	-0.0004854
	-5.30748	-5.2571	0.0052224	-9.08e-05	0.0105357		-5.28715	-5.28408	0.0050659	0.0007885	0.0093433		-5.27574	-5.23703	0.0053165	0.009832	0.0008011		-5.73926	-5.70116	0.0039511	0.0108675	-0.0029653
	-5.2571	-5.2363	0.0066681	-0.005415	0.0187511		-5.28408	-5.23585	0.0053666	-0.0001584	0.0108916		-5.23703	-5.2202	0.0054251	0.0103588	0.0004913		-5.70116	-5.68466	0.0034	0.0066511	0.0001489
	-5.2363	-5.18189	0.0056082	0.0007688	0.0104476		-5.23585	-5.16393	0.0057666	-0.0007349	0.0122681		-5.2202	-5.18798	0.0055822	0.0108746	0.0002897		-5.68466	-5.66036	0.0034923	0.0076307	-0.0006462
	-5.18189	-5.17126	0.0057207	-0.0002479	0.0116892		-5.16393	-5.13874	0.0058665	0.0007248	0.0110082		-5.18798	-5.12952	0.0059689	0.0127519	-0.0008141		-5.66036	-5.63209	0.0035925	0.0073809	-0.000196
	-5.17126	-5.13078	0.0059548	-0.0003954	0.012305		-5.13874	-5.12888	0.0059226	0.001	0.0108452		-5.12952	-5.09941	0.0061101	0.0123382	-0.000118		-5.63209	-5.59795	0.0037324	0.0080315	-0.0005666
	-5.13078	-5.10443	0.0061346	-0.0009396	0.0132088		-5.12888	-5.10188	0.0060883	0.000499	0.0116777		-5.09941	-5.09805	0.0061127	0.0117704	0.0004549		-5.59795	-5.58709	0.0037671	0.0081779	-0.0006437
	-5.10443	-5.09913	0.0061194	0.0004465	0.0117923		-5.10188	-5.06161	0.0080416	-0.0066377	0.0227208		-5.09805	-5.0803	0.0062869	0.0136169	-0.0010431		-5.58709	-5.57463	0.0038361	0.0094289	-0.0017566
	-5.09913	-5.09799	0.0061058	0.0004195	0.0117921		-5.06161	-5.04432	0.0064497	0.0006031	0.0122964		-5.0803	-4.99072	0.0067965	0.0130067	0.0005863		-5.57463	-5.54356	0.0045621	0.0126093	-0.0034851
	-5.09799	-5.072	0.0062836	0.0006689	0.0118983		-5.04432	-4.95123	0.0070597	0.0015882	0.0125312		-4.99072	-4.97753	0.0069081	0.0136998	0.0001164		-5.54356	-5.52159	0.0040135	0.0088874	-0.0008604
	-5.072	-5.0339	0.0064989	0.0007312	0.0122666		-4.95123	-4.93003	0.0072661	0.0002424	0.0142897		-4.97753	-4.95187	0.0070746	0.0138277	0.0003215		-5.52159	-5.52028	0.0040045	0.0081257	-0.0001167
	-5.0339	-5.02105	0.0083	-0.0062243	0.0228243		-4.93003	-4.91062	0.0073599	0.0013258	0.0133939		-4.95187	-4.94663	0.0088083	0.0245648	-0.0069481		-5.52028	-5.47012	0.0042143	0.0087471	-0.0003186
	-5.02105	-5.00426	0.0066968	0.0014261	0.0119676		-4.91062	-4.90718	0.0077543	-0.0001423	0.0156509		-4.94663	-4.93757	0.0071566	0.0136372	0.0006761		-5.47012	-5.45565	0.0043101	0.009568	-0.0009478
	-5.00426	-4.97205	0.006926	0.0004974	0.0133546		-4.90718	-4.88797	0.0075205	0.0007507	0.0142903		-4.93757	-4.9177	0.007299	0.0130352	0.0015628		-5.45565	-5.4429	0.004335	0.0088111	-0.0001411
	-4.97205	-4.96134	0.0070731	-0.0009167	0.015063		-4.88797	-4.86959	0.0076622	0.0016463	0.013678		-4.9177	-4.91407	0.0073223	0.0138376	0.0008071		-5.4429	-5.41699	0.0044862	0.0106942	-0.0017217
	-4.96134	-4.94273	0.0071296	0.0012178	0.0130415		-4.86959	-4.84906	0.010346	-0.0092592	0.0299512		-4.91407	-4.90684	0.0074122	0.0146577	0.0001667		-5.41699	-5.37431	0.0046389	0.0094001	-0.0001223
	-4.94273	-4.93767	0.007186	0.0003956	0.0139764		-4.84906	-4.8399	0.0079058	0.0006661	0.0151455		-4.90684	-4.89343	0.0074855	0.0136386	0.0013324		-5.37431	-5.34192	0.0047918	0.0100555	-0.000472
	-4.93767	-4.92114	0.011218	-0.016171	0.0386071		-4.8399	-4.83072	0.0079926	0.0006241	0.0153611		-4.89343	-4.89342	0.0075252	0.01561	-0.0005596		-5.34192	-5.28542	0.005082	0.0107803	-0.0006163
	-4.92114	-4.90449	0.0074153	-0.0003455	0.015176		-4.83072	-4.73389	0.0087977	0.0011019	0.0164935		-4.89342	-4.87949	0.0075848	0.0136	0.0015697		-5.28542	-5.26024	0.0051958	0.0104415	-5e-05
	-4.90449	-4.88161	0.0075709	0.0015305	0.0136113		-4.73389	-4.73055	0.0087975	0.0010993	0.0164957		-4.87949	-4.85455	0.0077792	0.0150091	0.0005493		-5.26024	-5.24821	0.005266	0.0113125	-0.0007804
	-4.88161	-4.86804	0.0076628	0.0008803	0.0144453		-4.73055	-4.71596	0.008934	0.0001589	0.0177091		-4.85455	-4.85455	0.007791	0.0156423	-6.04e-05		-5.24821	-5.20943	0.0054561	0.0109711	-5.9e-05
	-4.86804	-4.86799	0.0076709	0.0003471	0.0149947		-4.71596	-4.69075	0.0091646	0.0015089	0.0168202		-4.85455	-4.83493	0.008463	0.0177448	-0.0008188		-5.20943	-5.18896	0.0055883	0.0114958	-0.0003191
	-4.86799	-4.86604	0.0099024	-0.0084426	0.0282474		-4.69075	-4.69033	0.0091493	0.0011952	0.0171033		-4.83493	-4.80313	0.008186	0.0158685	0.0005035		-5.18896	-5.14302	0.0058583	0.0122903	-0.0005737
	-4.86604	-4.83758	0.0079025	0.0007669	0.0150381		-4.69033	-4.66646	0.0094173	0.0004972	0.0183375		-4.80313	-4.78447	0.0099215	0.0254154	-0.0055725		-5.14302	-5.13896	0.0058655	0.0122178	-0.0004868
	-4.83758	-4.83533	0.0079618	9.37e-05	0.0158299		-4.66646	-4.64959	0.0095119	0.0023365	0.0166873		-4.78447	-4.77887	0.0084419	0.0166308	0.0002529		-5.13896	-5.13307	0.0059046	0.0124722	-0.0006631
	-4.83533	-4.78287	0.0087978	-0.0003599	0.0179556		-4.64959	-4.6363	0.0097169	0.0003446	0.0190893		-4.77887	-4.76781	0.0127661	0.0427086	-0.0171765		-5.13307	-5.12112	0.0059627	0.011505	0.0004204
	-4.78287	-4.77707	0.0088419	-0.0009625	0.0186464		-4.6363	-4.63026	0.0096959	0.0019955	0.0173964		-4.76781	-4.76098	0.0085155	0.0154338	0.0015973		-5.12112	-5.11556	0.0060071	0.0125068	-0.0004926
	-4.77707	-4.73509	0.0087543	0.0005808	0.0169277		-4.63026	-4.62212	0.0150097	-0.0205208	0.0505401		-4.76098	-4.70977	0.0089891	0.0185589	-0.0005808		-5.11556	-5.09587	0.0061258	0.0137897	-0.0015382
	-4.73509	-4.72304	0.0088605	0.0010223	0.0166987		-4.62212	-4.61691	0.0098588	0.001652	0.0180656		-4.70977	-4.70342	0.010463	0.0262456	-0.0053196		-5.09587	-5.08319	0.0062902	0.015943	-0.0033626
	-4.72304	-4.69749	0.0090963	0.0003643	0.0178282		-4.61691	-4.58706	0.0101187	0.0025541	0.0176832		-4.70342	-4.64347	0.0095701	0.0173237	0.0018164		-5.08319	-5.04916	0.006438	0.0143165	-0.0014406
	-4.69749	-4.68417	0.0092074	0.0009699	0.0174449		-4.58706	-4.58244	0.0123044	-0.0072104	0.0318192		-4.64347	-4.59515	0.012333	0.0320159	-0.0073498		-5.04916	-5.0481	0.0064181	0.0131078	-0.0002717
	-4.68417	-4.67532	0.0093013	-8.62e-06	0.0186111		-4.58244	-4.57315	0.010313	0.0011122	0.0195138		-4.59515	-4.58313	0.0101564	0.017882	0.0024307		-5.0481	-5.0407	0.0064806	0.0147765	-0.0018152
	-4.67532	-4.63441	0.0117605	-0.0074069	0.0309279		-4.57315	-4.54305	0.010648	-0.0016582	0.0229542		-4.58313	-4.58087	0.0102154	0.0189677	0.0014632		-5.0407	-5.02315	0.0066472	0.0149143	-0.0016199
	-4.63441	-4.62833	0.0097166	0.002256	0.0171772		-4.54305	-4.54213	0.0105849	0.0023655	0.0188043		-4.58087	-4.56278	0.0103668	0.0182387	0.002495		-5.02315	-4.9834	0.006912	0.0169276	-0.0031036
	-4.62833	-4.62714	0.0114685	-0.0064971	0.0294341		-4.54213	-4.53521	0.0106496	0.0024102	0.0188891		-4.56278	-4.55181	0.0104821	0.0192425	0.0017217		-4.9834	-4.97298	0.0069169	0.0146357	-0.000802
	-4.62714	-4.61485	0.0128072	-0.0106911	0.0363055		-4.53521	-4.53136	0.0106821	0.00248	0.0188842		-4.55181	-4.54298	0.0106187	0.0200841	0.0011533		-4.97298	-4.97117	0.0069519	0.0155108	-0.0016069
	-4.61485	-4.60524	0.0148919	-0.0188139	0.0485977		-4.53136	-4.53064	0.0107062	0.0015854	0.019827		-4.54298	-4.53579	0.013813	0.0392263	-0.0116003		-4.97117	-4.9627	0.0069688	0.0132936	0.000644
	-4.60524	-4.59305	0.0101689	-0.0028991	0.0232369		-4.53064	-4.49685	0.0110905	0.0016698	0.0205112		-4.53579	-4.52985	0.0107182	0.0194843	0.0019521		-4.9627	-4.94097	0.007133	0.0145062	-0.0002402
	-4.59305	-4.58467	0.0101474	0.0020229	0.0182718		-4.49685	-4.48699	0.013094	-0.0066743	0.0328624		-4.52985	-4.52045	0.0108383	0.0196332	0.0020434		-4.94097	-4.9373	0.0071509	0.0140474	0.0002544
	-4.58467	-4.56525	0.0103938	0.0010164	0.0197712		-4.48699	-4.45939	0.0148571	-0.0152788	0.044993		-4.52045	-4.51619	0.0109172	0.0205509	0.0012835		-4.9373	-4.92355	0.0076658	0.0170915	-0.0017599
	-4.56525	-4.56061	0.010427	0.0014991	0.0193549		-4.45939	-4.45014	0.0121727	-0.0004985	0.0248438		-4.51619	-4.48256	0.0142097	0.04223	-0.0138106		-4.92355	-4.92062	0.0072712	0.0143615	0.0001809
	-4.56061	-4.55367	0.0104927	0.001885	0.0191004		-4.45014	-4.44439	0.0117592	-0.0009076	0.0244261		-4.48256	-4.47766	0.0113322	0.0236942	-0.0010298		-4.92062	-4.91871	0.0073077	0.0152028	-0.0005875
	-4.55367	-4.54525	0.0106282	-0.0031481	0.0244044		-4.44439	-4.40804	0.0120876	0.0030195	0.0211557		-4.47766	-4.4507	0.0115933	0.0213518	0.0018348		-4.91871	-4.91094	0.0075161	0.0198156	-0.0047835
	-4.54525	-4.5396	0.0106581	-0.0009651	0.0222812		-4.40804	-4.39316	0.0123	0.0024146	0.0221854		-4.4507	-4.43349	0.0118996	0.0257148	-0.0019156		-4.91094	-4.90109	0.007419	0.0141608	0.0006773
	-4.5396	-4.52349	0.0108758	2.08e-05	0.0217309		-4.39316	-4.39219	0.0123686	-0.0036287	0.0283659		-4.43349	-4.42579	0.0118963	0.02277	0.0010226		-4.90109	-4.8973	0.0074607	0.0157188	-0.0007973
	-4.52349	-4.52031	0.0108326	0.0011772	0.0204881		-4.39219	-4.36928	0.0125549	0.0025681	0.0225418		-4.42579	-4.41965	0.0119935	0.0222906	0.0016964		-4.8973	-4.88577	0.0075347	0.0154347	-0.0003653
	-4.52031	-4.5065	0.0142971	-0.0153945	0.0439888		-4.36928	-4.34373	0.012885	0.0020858	0.0236843		-4.41965	-4.38836	0.0123447	0.0234349	0.0012545		-4.88577	-4.86779	0.0076933	0.0154999	-0.0001133
	-4.5065	-4.50124	0.0110148	0.0024237	0.0196059		-4.34373	-4.32034	0.0131976	0.0020358	0.0243595		-4.38836	-4.37702	0.0183631	0.0582772	-0.0215511		-4.86779	-4.8388	0.0127225	0.0462697	-0.0208248
	-4.50124	-4.48116	0.0112675	0.000897	0.0216381		-4.32034	-4.31211	0.0168762	-0.0120069	0.0457592		-4.37702	-4.35418	0.01274	0.0231402	0.0023397		-4.8388	-4.83777	0.0079654	0.0172077	-0.0012769
	-4.48116	-4.47667	0.0153042	-0.0136537	0.044262		-4.31211	-4.2996	0.0135175	0.0022113	0.0248237		-4.35418	-4.34716	0.0159478	0.0423269	-0.0104314		-4.83777	-4.81112	0.0080876	0.0151338	0.0010415
	-4.47667	-4.41502	0.0120736	0.0013628	0.0227843		-4.2996	-4.28805	0.0135958	0.0042646	0.0229269		-4.34716	-4.33768	0.0130246	0.0280306	-0.0019813		-4.81112	-4.75259	0.0086134	0.0165109	0.000716
	-4.41502	-4.40706	0.0121594	0.0013538	0.0229649		-4.28805	-4.21762	0.0146516	-0.0003825	0.0296857		-4.33768	-4.33157	0.0130211	0.0221127	0.0039295		-4.75259	-4.7292	0.0087843	0.0167125	0.0008561
	-4.40706	-4.39221	0.0122711	0.0021651	0.0223772		-4.21762	-4.20072	0.0148844	-0.0007083	0.0304771		-4.33157	-4.31387	0.0132457	0.02301	0.0034814		-4.7292	-4.72635	0.0088159	0.0168031	0.0008287
	-4.39221	-4.35473	0.0127783	0.0019647	0.0235918		-4.20072	-4.19215	0.0150418	0.0022909	0.0277927		-4.31387	-4.27895	0.0138795	0.0328158	-0.0050568		-4.72635	-4.71593	0.0089218	0.0177976	4.6e-05
	-4.35473	-4.33959	0.0129272	0.0019888	0.0238655		-4.19215	-4.15784	0.0154668	0.003933	0.0270005		-4.27895	-4.27442	0.0139085	0.028062	-0.0002451		-4.71593	-4.71123	0.0107835	0.0290396	-0.0074726
	-4.33959	-4.31364	0.0132628	0.0022292	0.0242963		-4.15784	-4.15358	0.0231655	-0.0273541	0.073685		-4.27442	-4.27191	0.0139509	0.0276803	0.0002215		-4.71123	-4.70556	0.0090808	0.023255	-0.0050934
	-4.31364	-4.29259	0.0135999	0.0013515	0.0258483		-4.15358	-4.15321	0.0156112	0.0014767	0.0297458		-4.27191	-4.27034	0.0139034	0.0268955	0.0009112		-4.70556	-4.70183	0.0095484	0.0206452	-0.0015485
	-4.29259	-4.26373	0.0139411	0.0024097	0.0254725		-4.15321	-4.14659	0.0156232	0.0045713	0.026675		-4.27034	-4.26042	0.0139851	0.0257698	0.0022004		-4.70183	-4.69102	0.0091756	0.0194765	-0.0011253
	-4.26373	-4.24554	0.0143195	-0.0014841	0.030123		-4.14659	-4.13806	0.0159187	0.0009846	0.0308528		-4.26042	-4.2599	0.0149245	0.0362513	-0.0064024		-4.69102	-4.68189	0.0092015	0.0169032	0.0014999
	-4.24554	-4.23681	0.014369	0.0018088	0.0269292		-4.13806	-4.13444	0.0158105	0.0047261	0.026895		-4.2599	-4.23784	0.0143383	0.0284729	0.0002037		-4.68189	-4.66698	0.0093358	0.0176349	0.0010368
	-4.23681	-4.12086	0.0161089	0.0012608	0.0309569		-4.13444	-4.12566	0.0197942	-0.0108411	0.0504294		-4.23784	-4.23305	0.0143837	0.0268414	0.001926		-4.66698	-4.66348	0.0093858	0.0185092	0.0002624
	-4.12086	-4.11108	0.0162395	-0.0014191	0.0338981		-4.12566	-4.11839	0.016083	0.0039113	0.0282547		-4.23305	-4.21448	0.0146811	0.0280514	0.0013109		-4.66348	-4.65918	0.0094476	0.0193205	-0.0004253
	-4.11108	-4.09351	0.016446	0.0049341	0.0279579		-4.11839	-4.11213	0.0162219	0.0022568	0.0301869		-4.21448	-4.2039	0.0148641	0.0275062	0.0022221		-4.65918	-4.65457	0.0094673	0.0189378	-3.21e-06
	-4.09351	-4.07524	0.0167734	0.004728	0.0288187		-4.11213	-4.08067	0.0166893	0.002883	0.0304956		-4.2039	-4.2002	0.0148944	0.0278038	0.0019849		-4.65457	-4.65201	0.0095419	0.0194453	-0.0003614
	-4.07524	-4.05957	0.0170493	0.0030188	0.0310798		-4.08067	-4.07456	0.0167643	0.0042204	0.0293082		-4.2002	-4.16769	0.0203851	0.056866	-0.0160958		-4.65201	-4.65142	0.0095172	0.0201771	-0.0011428
	-4.05957	-4.05913	0.0172065	-0.0005193	0.0349322		-4.07456	-4.05582	0.0170698	0.0043155	0.029824		-4.16769	-4.10618	0.0163342	0.0331895	-0.0005211		-4.65142	-4.64358	0.0096331	0.0208904	-0.0016241
	-4.05913	-4.03906	0.0174537	0.0022032	0.0327041		-4.05582	-4.04979	0.0172572	0.0029406	0.0315737		-4.10618	-4.09219	0.0165341	0.0309097	0.0021585		-4.64358	-4.6247	0.0102309	0.0224648	-0.002003
	-4.03906	-4.03745	0.0174512	0.0020798	0.0328226		-4.04979	-4.04499	0.0172603	0.0058226	0.028698		-4.09219	-4.09205	0.0165465	0.0336178	-0.0005248		-4.6247	-4.61403	0.0098459	0.0186352	0.0010565
	-4.03745	-4.02716	0.0178441	-0.0086959	0.0443842		-4.04499	-4.04406	0.017278	0.0042308	0.0303252		-4.09205	-4.07077	0.0169908	0.0375055	-0.0035239		-4.61403	-4.60464	0.0112522	0.0274658	-0.0049613
	-4.02716	-4.00965	0.0178801	0.0048773	0.0308829		-4.04406	-4.04171	0.0174306	0.003084	0.0317771		-4.07077	-4.03761	0.0174843	0.0346386	0.0003299		-4.60464	-4.57974	0.0102215	0.0214015	-0.0009584
	-4.00965	-4.00276	0.0180194	0.0041071	0.0319318		-4.04171	-4.04042	0.0176944	-0.0033957	0.0387844		-4.03761	-4.03305	0.0175876	0.0327946	0.0023806		-4.57974	-4.56351	0.0103656	0.0213147	-0.0005835
	-4.00276	-3.99042	0.0184146	-0.0009783	0.0378074		-4.04042	-4.03832	0.0232071	-0.0185681	0.0649822		-4.03305	-4.01663	0.0178249	0.0331405	0.0025092		-4.56351	-4.557	0.0105889	0.0250408	-0.0038629
	-3.99042	-3.9844	0.0183457	0.004541	0.0321505		-4.03832	-4.02354	0.0176739	0.0045017	0.0308462		-4.01663	-3.98639	0.0185501	0.0439257	-0.0068256		-4.557	-4.5521	0.0104826	0.0207845	0.0001806
	-3.9844	-3.96747	0.0187402	0.0015279	0.0359526		-4.02354	-4.01021	0.0178809	0.0059073	0.0298546		-3.98639	-3.96673	0.0186787	0.0327707	0.0045868		-4.5521	-4.53756	0.0106313	0.0201056	0.001157
	-3.96747	-3.96728	0.0187584	-0.0017805	0.0392973		-4.01021	-3.98372	0.0183975	0.0038487	0.0329463		-3.96673	-3.90386	0.0198843	0.0352117	0.0045569		-4.53756	-4.53329	0.0107029	0.0215957	-0.0001898
	-3.96728	-3.96007	0.0187693	0.0036153	0.0339232		-3.98372	-3.97979	0.0183967	0.0051384	0.031655		-3.90386	-3.89517	0.0200374	0.036361	0.0037137		-4.53329	-4.52362	0.0108182	0.0218442	-0.0002077
	-3.96007	-3.94035	0.0191947	0.0014535	0.0369359		-3.97979	-3.9777	0.0184399	0.0045304	0.0323494		-3.89517	-3.89308	0.0201971	0.0417165	-0.0013223		-4.52362	-4.52335	0.0122469	0.0335189	-0.0090252
	-3.94035	-3.93979	0.0191359	0.0058234	0.0324484		-3.9777	-3.95639	0.0188196	0.0058426	0.0317966		-3.89308	-3.88217	0.0202989	0.0363889	0.0042089		-4.52335	-4.51734	0.0128636	0.0349234	-0.0091963
	-3.93979	-3.93506	0.0192745	0.004679	0.03387		-3.95639	-3.95077	0.0189409	0.0054537	0.0324282		-3.88217	-3.87848	0.0203531	0.0354888	0.0052175		-4.51734	-4.51616	0.0108613	0.0212742	0.0004484
	-3.93506	-3.93302	0.019291	0.0036625	0.0349195		-3.95077	-3.94003	0.0200438	-0.0009995	0.041087		-3.87848	-3.87611	0.0204251	0.0368959	0.0039543		-4.51616	-4.47255	0.0113284	0.0217393	0.0009176
	-3.93302	-3.92389	0.0195668	0.0008542	0.0382794		-3.94003	-3.91843	0.0195424	0.0067249	0.0323599		-3.87611	-3.87098	0.0208609	0.0529938	-0.011272		-4.47255	-4.45692	0.0115126	0.023122	-9.68e-05
	-3.92389	-3.92335	0.0195228	0.0040164	0.0350291		-3.91843	-3.91744	0.019563	0.0058369	0.033289		-3.87098	-3.86939	0.0204979	0.0345041	0.0064917		-4.45692	-4.44569	0.0116196	0.021264	0.0019753
	-3.92335	-3.92113	0.0195248	0.0025318	0.0365179		-3.91744	-3.91582	0.0195791	0.0063931	0.0327652		-3.86939	-3.86781	0.0206171	0.0369469	0.0042873		-4.44569	-4.43375	0.0117715	0.0233727	0.0001703
	-3.92113	-3.90703	0.019781	0.0058648	0.0336971		-3.91582	-3.88611	0.020497	-0.0097806	0.0507747		-3.86781	-3.86673	0.0206822	0.0454883	-0.004124		-4.43375	-4.4244	0.0118614	0.0215542	0.0021685
	-3.90703	-3.90558	0.0200479	-0.0046573	0.0447531		-3.88611	-3.88347	0.0202041	0.0062144	0.0341939		-3.86673	-3.84264	0.0210492	0.0374226	0.0046758		-4.4244	-4.40084	0.0143879	0.0365466	-0.0077707
	-3.90558	-3.89891	0.0203453	-0.0048968	0.0455875		-3.88347	-3.87786	0.0204175	0.0051521	0.035683		-3.84264	-3.82862	0.0217808	0.0480033	-0.0044418		-4.40084	-4.3999	0.0150726	0.0405608	-0.0104156
	-3.89891	-3.89886	0.0199745	0.0045771	0.0353719		-3.87786	-3.87631	0.0214626	-6.79e-05	0.0429931		-3.82862	-3.82334	0.0214652	0.0369325	0.0059978		-4.3999	-4.36294	0.0127421	0.0275291	-0.0020448
	-3.89886	-3.86767	0.0205521	0.0058184	0.0352858		-3.87631	-3.87276	0.0204533	0.0067425	0.0341642		-3.82334	-3.82332	0.0229699	0.0482206	-0.0022807		-4.36294	-4.35418	0.0127346	0.0239102	0.001559
	-3.86767	-3.86543	0.0207059	-0.0016095	0.0430214		-3.87276	-3.87166	0.0204589	0.0064829	0.034435		-3.82332	-3.81811	0.021656	0.0405524	0.0027597		-4.35418	-4.32901	0.0130811	0.0273413	-0.0011792
	-3.86543	-3.85203	0.0208815	0.0065083	0.0352546		-3.87166	-3.86249	0.0206414	0.0066036	0.0346791		-3.81811	-3.81208	0.0217315	0.0385557	0.0049073		-4.32901	-4.32345	0.013172	0.0265903	-0.0002464
	-3.85203	-3.83344	0.0212841	0.0041183	0.03845		-3.86249	-3.85589	0.0208221	0.0050349	0.0366094		-3.81208	-3.79915	0.0220376	0.0402994	0.0037758		-4.32345	-4.31523	0.0132496	0.0251373	0.0013619
	-3.83344	-3.83248	0.0224616	-0.0004215	0.0453447		-3.85589	-3.8505	0.0209251	0.0062576	0.0355926		-3.79915	-3.79086	0.0222976	0.0466302	-0.0020349		-4.31523	-4.30638	0.0133864	0.0268255	-5.27e-05
	-3.83248	-3.83055	0.0342104	-0.0674158	0.135837		-3.8505	-3.84623	0.0209905	0.0068081	0.035173		-3.79086	-3.78687	0.0558655	0.257487	-0.145756		-4.30638	-4.29653	0.0134832	0.0266347	0.0003317
	-3.83055	-3.82852	0.0552411	-0.147311	0.257793		-3.84623	-3.83415	0.021241	0.0067933	0.0356886		-3.78687	-3.78554	0.0222836	0.038433	0.0061342		-4.29653	-4.28574	0.0136367	0.0269429	0.0003305
	-3.82852	-3.78663	0.0233318	-0.0014124	0.0480759		-3.83415	-3.83346	0.0213763	0.0012574	0.0414951		-3.78554	-3.78093	0.0223657	0.0386898	0.0060417		-4.28574	-4.278	0.0137897	0.0275145	6.48e-05
	-3.78663	-3.77754	0.0224653	0.0054281	0.0395025		-3.83346	-3.82598	0.021415	0.0070249	0.0358052		-3.78093	-3.77756	0.0225855	0.0436987	0.0014723		-4.278	-4.25659	0.0141319	0.0316522	-0.0033884
	-3.77754	-3.77678	0.0225383	0.0065235	0.038553		-3.82598	-3.82457	0.0215188	0.0037512	0.0392865		-3.77756	-3.76863	0.022654	0.0383835	0.0069246		-4.25659	-4.25537	0.0141407	0.0287927	-0.0005113
	-3.77678	-3.76864	0.0226548	0.0069718	0.0383379		-3.82457	-3.79334	0.0221264	0.0046388	0.039614		-3.76863	-3.76496	0.0227109	0.0374924	0.0079293		-4.25537	-4.20407	0.0148307	0.0290925	0.0005689
	-3.76864	-3.76342	0.0227941	0.005388	0.0402002		-3.79334	-3.79095	0.0221891	0.0060747	0.0383034		-3.76496	-3.7637	0.0227551	0.0384575	0.0070527		-4.20407	-4.20202	0.0148761	0.0317583	-0.0020061
	-3.76342	-3.74646	0.0232397	0.0037056	0.0427738		-3.79095	-3.78405	0.0223109	0.0071457	0.0374761		-3.7637	-3.75953	0.0228519	0.0382013	0.0075024		-4.20202	-4.19702	0.0149021	0.0327794	-0.0029753
	-3.74646	-3.74054	0.0234351	-0.001426	0.0482962		-3.78405	-3.77289	0.0226497	0.0039134	0.041386		-3.75953	-3.75885	0.0228413	0.0388487	0.0068338		-4.19702	-4.18754	0.0149901	0.0277453	0.0022348
	-3.74054	-3.72745	0.0235712	0.0060318	0.0411106		-3.77289	-3.74118	0.0232926	0.0057027	0.0408825		-3.75885	-3.75872	0.0228923	0.0404105	0.0053741		-4.18754	-4.18044	0.0151487	0.0297795	0.0005178
	-3.72745	-3.72295	0.0238516	0.0024349	0.0452683		-3.74118	-3.73201	0.0234871	0.0046495	0.0423248		-3.75872	-3.7312	0.0234808	0.0394807	0.0074808		-4.18044	-4.14494	0.0157507	0.0317797	-0.0002783
	-3.72295	-3.71226	0.0240017	-0.0021918	0.0501952		-3.73201	-3.72989	0.0235317	0.007505	0.0395584		-3.7312	-3.73022	0.0249336	0.0530849	-0.0032176		-4.14494	-4.14051	0.0157313	0.0301741	0.0012885
	-3.71226	-3.70847	0.0242458	-0.0057153	0.0542069		-3.72989	-3.7293	0.0573656	-0.155516	0.270247		-3.73022	-3.71754	0.0238022	0.0419199	0.0056845		-4.14051	-4.13265	0.0158346	0.0300939	0.0015753
	-3.70847	-3.7071	0.0240922	0.0038942	0.0442901		-3.7293	-3.72434	0.023623	0.0095269	0.0377192		-3.71754	-3.704	0.0242248	0.0444982	0.0039515		-4.13265	-4.11297	0.0162883	0.0353624	-0.0027858
	-3.7071	-3.68133	0.0246343	0.007245	0.0420237		-3.72434	-3.71775	0.0238354	0.0028442	0.0448266		-3.704	-3.69909	0.0242804	0.0451153	0.0034455		-4.11297	-4.11205	0.0161553	0.0292803	0.0030304
	-3.68133	-3.66487	0.0250581	0.0079596	0.0421566		-3.71775	-3.71469	0.0238625	0.0068662	0.0408589		-3.69909	-3.69847	0.0265112	0.058224	-0.0052016		-4.11205	-4.1097	0.0162143	0.0301339	0.0022947
	-3.66487	-3.63939	0.0258391	0.0007888	0.0508894		-3.71469	-3.70549	0.0242222	0.0021897	0.0462548		-3.69847	-3.69292	0.0243741	0.0425384	0.0062098		-4.1097	-4.10331	0.016398	0.0347613	-0.0019654
	-3.63939	-3.63297	0.025837	0.0078022	0.0438719		-3.70549	-3.70336	0.0241158	0.0071558	0.0410758		-3.69292	-3.64784	0.0541423	0.221015	-0.112731		-4.10331	-4.09561	0.0164325	0.0317938	0.0010712
	-3.63297	-3.6308	0.0259105	0.0079729	0.0438481		-3.70336	-3.70325	0.0242613	0.0038025	0.04472		-3.64784	-3.63733	0.0257464	0.0423275	0.0091654		-4.09561	-4.09457	0.0164922	0.0327521	0.0002322
	-3.6308	-3.60663	0.0265136	0.0064191	0.0466082		-3.70325	-3.69672	0.0245664	-0.0023483	0.0514811		-3.63733	-3.63284	0.0258497	0.0450652	0.0066343		-4.09457	-4.09182	0.0165995	0.0379145	-0.0047154
	-3.60663	-3.60358	0.0558753	-0.110604	0.222354		-3.69672	-3.69669	0.024425	0.0045408	0.0443092		-3.63284	-3.60587	0.0265863	0.0458859	0.0072866		-4.09182	-4.08658	0.0165559	0.0296373	0.0034745
	-3.60358	-3.58615	0.0270231	0.0101989	0.0438474		-3.69669	-3.686	0.0245117	0.0096091	0.0394143		-3.60587	-3.59004	0.0274141	0.0648588	-0.0100305		-4.08658	-4.08489	0.01669	0.0316852	0.0016949
	-3.58615	-3.57515	0.0273238	0.0076994	0.0469481		-3.686	-3.68073	0.0247468	0.0052221	0.0442715		-3.59004	-3.57654	0.0272759	0.0444139	0.010138		-4.08489	-4.08367	0.0166571	0.0336938	-0.0003797
	-3.57515	-3.56929	0.0275154	0.0103427	0.0446881		-3.68073	-3.67851	0.0246906	0.0095187	0.0398624		-3.57654	-3.56623	0.0276649	0.0501952	0.0051346		-4.08367	-4.08348	0.0166583	0.0330779	0.0002388
	-3.56929	-3.56571	0.0275997	0.0075302	0.0476692		-3.67851	-3.64505	0.0255183	0.0094805	0.0415561		-3.56623	-3.5631	0.0276457	0.048172	0.0071194		-4.08348	-4.07939	0.0166733	0.0300236	0.0033231
	-3.56571	-3.56297	0.0276825	0.0063351	0.0490299		-3.64505	-3.64084	0.0257918	-0.0012928	0.0528764		-3.5631	-3.55906	0.0280016	0.0529174	0.0030857		-4.07939	-4.07868	0.0167465	0.0325597	0.0009333
	-3.56297	-3.55063	0.027981	0.0060134	0.0499485		-3.64084	-3.63633	0.0268538	0.0009806	0.052727		-3.55906	-3.55878	0.0278616	0.049253	0.0064703		-4.07868	-4.05679	0.0290617	0.12294	-0.0648168
	-3.55063	-3.54948	0.0280434	0.0066077	0.0494791		-3.63633	-3.61787	0.0552549	-0.118568	0.229078		-3.55878	-3.55093	0.027961	0.0451713	0.0107507		-4.05679	-4.04834	0.0171765	0.030319	0.004034
	-3.54948	-3.54143	0.0283438	0.002508	0.0541795		-3.61787	-3.61755	0.0262156	0.0078583	0.0445729		-3.55093	-3.5501	0.0281806	0.0528884	0.0034727		-4.04834	-4.04798	0.0172237	0.0318181	0.0026292
	-3.54143	-3.51194	0.0291651	0.0067894	0.0515408		-3.61755	-3.59437	0.0268356	0.0073181	0.0463531		-3.5501	-3.53936	0.0284154	0.0552763	0.0015544		-4.04798	-4.04752	0.0172068	0.0324998	0.0019138
	-3.51194	-3.49903	0.0294733	0.0045975	0.0543491		-3.59437	-3.58047	0.0272058	0.0093731	0.0450385		-3.53936	-3.52964	0.0285594	0.0488723	0.0082465		-4.04752	-4.03505	0.0182902	0.0394503	-0.00287
	-3.49903	-3.498	0.0294435	0.0087827	0.0501043		-3.58047	-3.57257	0.0274389	0.0087709	0.046107		-3.52964	-3.52868	0.028687	0.052089	0.005285		-4.03505	-4.03179	0.0175023	0.0323011	0.0027034
	-3.498	-3.48938	0.029719	0.0060251	0.053413		-3.57257	-3.55408	0.0280018	0.0066549	0.0493486		-3.52868	-3.52025	0.0288324	0.0483371	0.0093277		-4.03179	-4.01459	0.0178699	0.0351083	0.0006315
	-3.48938	-3.47861	0.0380951	-0.0243343	0.100524		-3.55408	-3.54862	0.0280214	0.0086598	0.047383		-3.52025	-3.51359	0.029087	0.0538394	0.0043346		-4.01459	-4.01022	0.0178825	0.0350777	0.0006873
	-3.47861	-3.4762	0.0300711	0.0109253	0.049217		-3.54862	-3.54548	0.0281654	0.0089932	0.0473376		-3.51359	-3.51006	0.0291628	0.0516998	0.0066259		-4.01022	-4.00873	0.0178866	0.0337154	0.0020578
	-3.4762	-3.47601	0.0301864	0.0023628	0.05801		-3.54548	-3.52986	0.0285923	0.0110172	0.0461674		-3.51006	-3.49786	0.0294578	0.0500742	0.0088414		-4.00873	-3.99967	0.0182649	0.0429733	-0.0064435
	-3.47601	-3.47585	0.0301858	0.0016619	0.0587097		-3.52986	-3.52142	0.0287899	0.0091062	0.0484735		-3.49786	-3.48964	0.0297306	0.051817	0.0076442		-3.99967	-3.9939	0.0181558	0.0334938	0.0028178
	-3.47585	-3.46982	0.0303502	0.0028082	0.0578922		-3.52142	-3.51706	0.0289279	0.0094118	0.0484439		-3.48964	-3.48704	0.029893	0.0558732	0.0039128		-3.9939	-3.95715	0.0198346	0.0420539	-0.0023846
	-3.46982	-3.46974	0.0302731	0.0116675	0.0488786		-3.51706	-3.50738	0.0291875	0.010195	0.04818		-3.48704	-3.46924	0.0303494	0.0543741	0.0063248		-3.95715	-3.93423	0.0213028	0.0525292	-0.0099235
	-3.46974	-3.46514	0.0305952	-0.0071989	0.0683893		-3.50738	-3.50378	0.0293794	0.004381	0.0543778		-3.46924	-3.45486	0.0307801	0.0555216	0.0060385		-3.93423	-3.89719	0.0200543	0.0396558	0.0004529
	-3.46514	-3.45388	0.0308106	0.0057045	0.0559168		-3.50378	-3.50288	0.0293511	0.008418	0.0502842		-3.45486	-3.45194	0.0308261	0.0541033	0.0075488		-3.89719	-3.8624	0.0208815	0.0449632	-0.0032002
	-3.45388	-3.44455	0.0310826	0.009669	0.0524961		-3.50288	-3.50167	0.0294671	0.0021758	0.0567584		-3.45194	-3.42767	0.0316222	0.0540854	0.0091591		-3.8624	-3.85238	0.021759	0.0473225	-0.0038045
	-3.44455	-3.44366	0.031059	0.0071947	0.0549234		-3.50167	-3.501	0.0294233	0.0097127	0.0491338		-3.42767	-3.42221	0.0318069	0.0588394	0.0047744		-3.85238	-3.84919	0.020924	0.0381682	0.0036798
	-3.44366	-3.42386	0.0319557	-0.0060944	0.0700057		-3.501	-3.49229	0.0327384	-0.0052067	0.0706836		-3.42221	-3.41999	0.0318819	0.0620161	0.0017478		-3.84919	-3.84718	0.0209574	0.0396039	0.0023109
	-3.42386	-3.41968	0.0318241	0.0087721	0.054876		-3.49229	-3.48893	0.0297829	0.0094259	0.0501399		-3.41999	-3.41814	0.0318338	0.054282	0.0093857		-3.84718	-3.83824	0.0211444	0.0384501	0.0038387
	-3.41968	-3.41541	0.0320466	0.0083043	0.0557889		-3.48893	-3.45463	0.0308358	0.0091903	0.0524813		-3.41814	-3.41764	0.031828	0.0521809	0.0114751		-3.83824	-3.80723	0.0217498	0.0373158	0.0061839
	-3.41541	-3.41453	0.0319954	0.0098677	0.054123		-3.45463	-3.44854	0.0309217	0.0090341	0.0528093		-3.41764	-3.41408	0.0319915	0.0560397	0.0079434		-3.80723	-3.80056	0.0219618	0.0414	0.0025236
	-3.41453	-3.39979	0.0324599	0.0065925	0.0583273		-3.44854	-3.43778	0.0312916	0.0063611	0.056222		-3.41408	-3.39914	0.0325323	0.0559776	0.0090871		-3.80056	-3.79936	0.0556702	0.259018	-0.147677
	-3.39979	-3.38395	0.0330178	0.0042253	0.0618103		-3.43778	-3.43039	0.0314611	0.0095451	0.0533771		-3.39914	-3.39789	0.0324569	0.0540906	0.0108232		-3.79936	-3.79273	0.0223193	0.0509107	-0.0062721
	-3.38395	-3.37061	0.0334067	0.0083384	0.0584749		-3.43039	-3.42775	0.0698704	-0.191545	0.331286		-3.39789	-3.39012	0.033188	0.0761025	-0.0097265		-3.79273	-3.78926	0.0222301	0.0454841	-0.0010239
	-3.37061	-3.36377	0.0335482	0.010991	0.0561053		-3.42775	-3.42246	0.0317066	0.0096655	0.0537477		-3.39012	-3.36339	0.0335646	0.0597494	0.0073799		-3.78926	-3.78691	0.0222249	0.0402645	0.0041853
	-3.36377	-3.34836	0.0341436	0.005358	0.0629292		-3.42246	-3.42137	0.0399901	-0.0234349	0.103415		-3.36339	-3.35864	0.0337947	0.0624455	0.005144		-3.78691	-3.78358	0.0223642	0.0415313	0.0031971
	-3.34836	-3.34289	0.0344819	0.0048901	0.0640738		-3.42137	-3.39456	0.0325748	0.011954	0.0531956		-3.35864	-3.35778	0.0732793	0.339788	-0.19323		-3.78358	-3.77633	0.022593	0.0451155	7.05e-05
	-3.34289	-3.34018	0.0343196	0.0128106	0.0558285		-3.39456	-3.38262	0.0334283	-0.0092377	0.0760943		-3.35778	-3.3563	0.0338945	0.0632974	0.0044916		-3.77633	-3.75335	0.0229834	0.0427089	0.003258
	-3.34018	-3.33982	0.0343265	0.0106024	0.0580507		-3.38262	-3.38177	0.0329673	0.0133737	0.052561		-3.3563	-3.35339	0.0338809	0.055267	0.0124948		-3.75335	-3.72807	0.0236119	0.0483965	-0.0011728
	-3.33982	-3.33512	0.0345371	0.009055	0.0600192		-3.38177	-3.3779	0.0330786	0.0134607	0.0526965		-3.35339	-3.3408	0.0343213	0.0612436	0.0073989		-3.72807	-3.72352	0.0237862	0.0468639	0.0007084
	-3.33512	-3.32889	0.0348412	0.0092981	0.0603843		-3.3779	-3.35964	0.0336841	0.0113376	0.0560307		-3.3408	-3.33903	0.0344407	0.0629718	0.0059097		-3.72352	-3.71795	0.0238231	0.0461208	0.0015254
	-3.32889	-3.30959	0.0358251	-0.0100364	0.0816866		-3.35964	-3.35793	0.0337737	0.0113003	0.056247		-3.33903	-3.3284	0.0347511	0.0581298	0.0113723		-3.71795	-3.71694	0.0239181	0.04848	-0.0006439
	-3.30959	-3.30615	0.0356477	0.0042882	0.0670071		-3.35793	-3.34688	0.0341954	0.0079908	0.0604		-3.3284	-3.32269	0.0349024	0.058157	0.0116478		-3.71694	-3.71264	0.0238773	0.0417367	0.006018
	-3.30615	-3.30502	0.0378144	-0.0037725	0.0794013		-3.34688	-3.33122	0.0347343	0.0114908	0.0579779		-3.32269	-3.31655	0.0351802	0.0664688	0.0038915		-3.71264	-3.70558	0.0243971	0.0582104	-0.0094163
	-3.30502	-3.28231	0.0365187	0.0029558	0.0700816		-3.33122	-3.32246	0.0349543	0.0091057	0.0608029		-3.31655	-3.31339	0.0351933	0.0566888	0.0136978		-3.70558	-3.7043	0.0241684	0.0450943	0.0032426
	-3.28231	-3.27835	0.0812834	-0.205819	0.368386		-3.32246	-3.31214	0.0352944	0.0108154	0.0597734		-3.31339	-3.30856	0.0354875	0.0635974	0.0073776		-3.7043	-3.68689	0.02483	0.0567792	-0.0071193
	-3.27835	-3.27744	0.036697	0.0098676	0.0635265		-3.31214	-3.30781	0.0354281	0.0103544	0.0605018		-3.30856	-3.30199	0.0357182	0.0665029	0.0049336		-3.68689	-3.67324	0.0248617	0.0477935	0.0019298
	-3.27744	-3.2746	0.0366554	0.0077175	0.0655934		-3.30781	-3.30578	0.0355993	0.0074233	0.0637753		-3.30199	-3.29204	0.0360983	0.0648319	0.0073646		-3.67324	-3.66647	0.025081	0.0490378	0.0011241
	-3.2746	-3.27382	0.0366522	0.0060295	0.0672748		-3.30578	-3.30226	0.0356022	0.0135846	0.0576198		-3.29204	-3.29148	0.0447961	0.113935	-0.0243433		-3.66647	-3.64077	0.0256209	0.0461872	0.0050545
	-3.27382	-3.25923	0.0371773	0.011615	0.0627395		-3.30226	-3.241	0.0381736	-0.0067633	0.0831105		-3.29148	-3.27421	0.0366194	0.065747	0.0074919		-3.64077	-3.64001	0.0256546	0.047716	0.0035933
	-3.25923	-3.25584	0.0372653	0.0092833	0.0652473		-3.241	-3.23122	0.038062	0.0178765	0.0582476		-3.27421	-3.27353	0.0385369	0.0789322	-0.0018584		-3.64001	-3.63675	0.0281391	0.112172	-0.0558935
	-3.25584	-3.24781	0.0402795	-0.0025182	0.0830773		-3.23122	-3.22272	0.0384016	0.0132596	0.0635435		-3.27353	-3.25739	0.0371963	0.060199	0.0141936		-3.63675	-3.62715	0.0259981	0.0462098	0.0057865
	-3.24781	-3.2473	0.0375434	0.0148412	0.0602456		-3.22272	-3.21504	0.0388673	0.0083943	0.0693403		-3.25739	-3.24956	0.0375782	0.0663513	0.0088051		-3.62715	-3.62213	0.0260972	0.0468557	0.0053386
	-3.2473	-3.24452	0.0377011	0.0108303	0.0645719		-3.21504	-3.21225	0.0387616	0.0175885	0.0599347		-3.24956	-3.2238	0.038642	0.0743755	0.0029085		-3.62213	-3.61912	0.0261876	0.0485778	0.0037974
	-3.24452	-3.24419	0.044626	-0.0307099	0.119962		-3.21225	-3.20418	0.0390822	0.0129234	0.065241		-3.2238	-3.22005	0.0386193	0.0659786	0.01126		-3.61912	-3.61169	0.0264662	0.052447	0.0004854
	-3.24419	-3.23567	0.0379908	0.005144	0.0708376		-3.20418	-3.20348	0.0392363	0.0096404	0.0688323		-3.22005	-3.20527	0.0391636	0.0694521	0.008875		-3.61169	-3.6073	0.0268066	0.057997	-0.0043839
	-3.23567	-3.23399	0.0380183	0.0130232	0.0630133		-3.20348	-3.20306	0.0391015	0.0179879	0.060215		-3.20527	-3.2049	0.0392094	0.0720008	0.0064179		-3.6073	-3.60681	0.0268322	0.0622065	-0.0085421
	-3.23399	-3.22994	0.038481	0.0023843	0.0745777		-3.20306	-3.19626	0.0393614	0.0171044	0.0616184		-3.2049	-3.2035	0.0392137	0.0668766	0.0115508		-3.60681	-3.60599	0.0264962	0.0477504	0.005242
	-3.22994	-3.22885	0.0382328	0.0106435	0.0658222		-3.19626	-3.19038	0.0396887	0.0099522	0.0694252		-3.2035	-3.19181	0.0396372	0.0697948	0.0094796		-3.60599	-3.59789	0.0268459	0.0533284	0.0003634
	-3.22885	-3.2159	0.0403544	-0.0016455	0.0823544		-3.19038	-3.18845	0.0400009	0.0039008	0.076101		-3.19181	-3.19006	0.0397809	0.0682556	0.0113062		-3.59789	-3.59635	0.0269108	0.0620915	-0.0082699
	-3.2159	-3.21544	0.0387998	0.0109948	0.0666048		-3.18845	-3.15927	0.0408345	0.0166197	0.0650494		-3.19006	-3.16576	0.0406286	0.0702209	0.0110364		-3.59635	-3.58387	0.0271714	0.0519217	0.002421
	-3.21544	-3.21517	0.0386843	0.0110819	0.0662867		-3.15927	-3.15837	0.0408368	0.0187332	0.0629404		-3.16576	-3.15247	0.0410975	0.065488	0.016707		-3.58387	-3.57614	0.0272544	0.046499	0.0080098
	-3.21517	-3.20689	0.0391125	0.0058294	0.0723956		-3.15837	-3.15576	0.0409584	0.0196151	0.0623018		-3.15247	-3.13447	0.041949	0.0744492	0.0094488		-3.57614	-3.56607	0.0275578	0.0495215	0.005594
	-3.20689	-3.19166	0.0395574	0.015155	0.0639599		-3.15576	-3.15501	0.0410552	0.0109727	0.0711377		-3.13447	-3.12682	0.0423398	0.0821781	0.0025014		-3.56607	-3.56424	0.0275864	0.0501827	0.0049901
	-3.19166	-3.18977	0.0398194	0.0078432	0.0717957		-3.15501	-3.15099	0.0412065	0.0169942	0.0654189		-3.12682	-3.12575	0.042194	0.0691369	0.0152511		-3.56424	-3.55083	0.0560935	0.217998	-0.105811
	-3.18977	-3.17828	0.0400518	0.0178809	0.0622228		-3.15099	-3.14292	0.0415019	0.0106143	0.0723896		-3.12575	-3.11723	0.0424868	0.0645382	0.0204355		-3.55083	-3.54391	0.0283251	0.0584747	-0.0018245
	-3.17828	-3.17524	0.0403072	0.0086777	0.0719367		-3.14292	-3.14169	0.0415053	0.020232	0.0627786		-3.11723	-3.10874	0.0428099	0.066291	0.0193288		-3.54391	-3.53751	0.0325007	0.0814644	-0.0164629
	-3.17524	-3.17117	0.0404038	0.008557	0.0722505		-3.14169	-3.12953	0.0419633	0.0159326	0.067994		-3.10874	-3.10677	0.0428899	0.0698051	0.0159747		-3.53751	-3.52714	0.0303476	0.075638	-0.0149427
	-3.17117	-3.16508	0.0407686	0.0063376	0.0751996		-3.12953	-3.12912	0.0421637	0.0126353	0.0716921		-3.10677	-3.10653	0.0429695	0.0682509	0.017688		-3.52714	-3.51849	0.0288478	0.0512385	0.006457
	-3.16508	-3.15121	0.0411361	0.0174756	0.0647966		-3.12912	-3.12476	0.0468911	-0.0101483	0.10393		-3.10653	-3.10457	0.043241	0.0832233	0.0032586		-3.51849	-3.51527	0.029065	0.0583429	-0.0002129
	-3.15121	-3.1359	0.0417795	0.0104144	0.0731445		-3.12476	-3.12222	0.0426646	-0.0015718	0.0869011		-3.10457	-3.10326	0.0431439	0.075658	0.0106297		-3.51527	-3.51318	0.0290831	0.0582564	-9.01e-05
	-3.1359	-3.12402	0.0421809	0.0193745	0.0649873		-3.12222	-3.1201	0.0424485	0.0116765	0.0732206		-3.10326	-3.10196	0.0500033	0.134766	-0.0347592		-3.51318	-3.509	0.0292766	0.0577312	0.000822
	-3.12402	-3.10191	0.0432571	0.0103093	0.0762048		-3.1201	-3.10651	0.0430414	0.0114208	0.074662		-3.10196	-3.09967	0.0433765	0.0751376	0.0116154		-3.509	-3.50084	0.0293971	0.0550442	0.0037499
	-3.10191	-3.09648	0.0434086	0.0155232	0.0712941		-3.10651	-3.10066	0.043214	0.0171414	0.0692865		-3.09967	-3.0978	0.0432599	0.0678762	0.0186435		-3.50084	-3.49637	0.0294835	0.0519752	0.0069918
	-3.09648	-3.09621	0.0434082	0.0171951	0.0696213		-3.10066	-3.08397	0.0439582	0.0147395	0.073177		-3.0978	-3.09239	0.0435727	0.0720322	0.0151132		-3.49637	-3.48534	0.0298569	0.0553887	0.004325
	-3.09621	-3.09428	0.0434071	0.0202113	0.0666029		-3.08397	-3.07036	0.0444232	0.0180018	0.0708446		-3.09239	-3.09103	0.0435595	0.0677505	0.0193685		-3.48534	-3.47356	0.0301916	0.0553655	0.0050177
	-3.09428	-3.08703	0.0437569	0.0178485	0.0696653		-3.07036	-3.06783	0.0487001	-0.0033374	0.100737		-3.09103	-3.08884	0.0437324	0.0729008	0.0145641		-3.47356	-3.46933	0.0302807	0.0558642	0.0046972
	-3.08703	-3.08484	0.0439406	0.0130181	0.0748631		-3.06783	-3.06624	0.0447249	0.008516	0.0809337		-3.08884	-3.08338	0.0441307	0.0822318	0.0060295		-3.46933	-3.46726	0.0303748	0.058264	0.0024856
	-3.08484	-3.08377	0.0440895	0.0095006	0.0786784		-3.06624	-3.05389	0.0451582	0.0190549	0.0712614		-3.08338	-3.073	0.0653289	0.215734	-0.0850763		-3.46726	-3.46215	0.0307089	0.0647665	-0.0033487
	-3.08377	-3.07977	0.0441148	0.0176121	0.0706175		-3.05389	-3.04856	0.0454371	0.0171344	0.0737398		-3.073	-3.06119	0.0480379	0.101202	-0.0051262		-3.46215	-3.45913	0.0305706	0.0541299	0.0070113
	-3.07977	-3.07093	0.0444837	0.0127492	0.0762182		-3.04856	-3.04752	0.0454812	0.0110177	0.0799447		-3.06119	-3.0535	0.0454027	0.0773923	0.013413		-3.45913	-3.44644	0.0309462	0.0570625	0.0048298
	-3.07093	-3.04976	0.0456869	-0.00149	0.0928638		-3.04752	-3.03454	0.046194	0.0115812	0.0808067		-3.0535	-3.05081	0.0452594	0.0708878	0.019631		-3.44644	-3.44487	0.0310142	0.0573089	0.0047195
	-3.04976	-3.02947	0.046356	0.0114117	0.0813003		-3.03454	-3.02743	0.0464507	0.0040613	0.0888401		-3.05081	-3.04955	0.0454438	0.0772172	0.0136704		-3.44487	-3.44062	0.031123	0.0555752	0.0066707
	-3.02947	-3.01978	0.046605	0.0198882	0.0733217		-3.02743	-3.01134	0.0470317	0.0174527	0.0766107		-3.04955	-3.04062	0.0460202	0.0924911	-0.0004507		-3.44062	-3.43173	0.0317004	0.0722678	-0.0088669
	-3.01978	-3.00815	0.047242	0.0116356	0.0828484		-3.01134	-3.00197	0.0477581	0.0001202	0.0953959		-3.04062	-3.00847	0.0473527	0.0845905	0.010115		-3.43173	-3.41301	0.0320098	0.060588	0.0034317
	-3.00815	-3.00474	0.0474456	0.0081746	0.0867166		-3.00197	-3.00069	0.0476651	0.0154965	0.0798336		-3.00847	-3.00024	0.0475964	0.0823919	0.0128008		-3.41301	-3.39973	0.0323792	0.0569681	0.0077902
	-3.00474	-2.9929	0.0479239	0.0118767	0.0839711		-3.00069	-2.99883	0.0516044	-0.006752	0.109961		-3.00024	-2.99937	0.0479771	0.0985527	-0.0025984		-3.39973	-3.38285	0.0329147	0.0570626	0.0087669
	-2.9929	-2.98683	0.0481911	0.0134258	0.0829563		-2.99883	-2.99697	0.0477031	0.0188471	0.0765591		-2.99937	-2.9817	0.0485082	0.0845519	0.0124646		-3.38285	-3.37272	0.0333398	0.064922	0.0017576
	-2.98683	-2.97282	0.0487479	0.0233032	0.0741926		-2.99697	-2.99678	0.055945	-0.0332171	0.145107		-2.9817	-2.97844	0.0486521	0.0835659	0.0137383		-3.37272	-3.35834	0.0338595	0.0631083	0.0046107
	-2.97282	-2.97002	0.0490125	0.0151495	0.0828755		-2.99678	-2.99046	0.0481075	0.0090762	0.0871387		-2.97844	-2.97521	0.0486385	0.073758	0.0235191		-3.35834	-3.35581	0.0356569	0.0746864	-0.0033726
	-2.97002	-2.96675	0.0491261	0.0133458	0.0849064		-2.99046	-2.96941	0.0489088	0.0200737	0.077744		-2.97521	-2.97237	0.0489708	0.0853728	0.0125688		-3.35581	-3.34817	0.0341378	0.0622247	0.0060509
	-2.96675	-2.95465	0.0496045	0.0216273	0.0775816		-2.96941	-2.96141	0.0493455	0.0188965	0.0797946		-2.97237	-2.96619	0.0491029	0.0825072	0.0156986		-3.34817	-3.3444	0.0342027	0.0635608	0.0048446
	-2.95465	-2.94918	0.0499019	0.0179768	0.0818269		-2.96141	-2.95666	0.0497391	0.0104631	0.089015		-2.96619	-2.96439	0.0492969	0.0890965	0.0094974		-3.3444	-3.33856	0.0344891	0.0665095	0.0024688
	-2.94918	-2.94026	0.0503108	0.0234225	0.0771991		-2.95666	-2.94707	0.0500369	0.0196104	0.0804635		-2.96439	-2.95929	0.0493784	0.0789672	0.0197896		-3.33856	-3.32115	0.034901	0.0599838	0.0098182
	-2.94026	-2.93663	0.0507733	0.0021557	0.099391		-2.94707	-2.94477	0.05018	0.0189493	0.0814106		-2.95929	-2.91929	0.0521424	0.111503	-0.0072184		-3.32115	-3.31809	0.0351088	0.069108	0.0011096
	-2.93663	-2.93594	0.0506988	0.0148979	0.0864997		-2.94477	-2.94166	0.0503164	0.0141007	0.0865321		-2.91929	-2.89968	0.0525601	0.0967992	0.0083209		-3.31809	-3.31468	0.0351244	0.0617285	0.0085203
	-2.93594	-2.9276	0.0510059	0.018715	0.0832969		-2.94166	-2.93188	0.0506807	0.0251515	0.0762099		-2.89968	-2.89608	0.0527433	0.102097	0.0033891		-3.31468	-3.30924	0.0355544	0.0705886	0.0005202
	-2.9276	-2.91342	0.051568	0.0181673	0.0849687		-2.93188	-2.90329	0.0522272	0.0205345	0.08392		-2.89608	-2.8793	0.0536668	0.101865	0.0054687		-3.30924	-3.30289	0.0355247	0.0623504	0.008699
	-2.91342	-2.89906	0.052818	-6.52e-05	0.105701		-2.90329	-2.89916	0.0522763	0.024657	0.0798957		-2.8793	-2.86018	0.0542685	0.0869962	0.0215407		-3.30289	-3.29056	0.036103	0.0703252	0.0018809
	-2.89906	-2.89765	0.0525366	0.0144988	0.0905744		-2.89916	-2.8921	0.0526252	0.0232891	0.0819614		-2.86018	-2.85979	0.0543859	0.088359	0.0204127		-3.29056	-3.28753	0.0361578	0.0666939	0.0056216
	-2.89765	-2.89627	0.0527602	0.0027856	0.102735		-2.8921	-2.88667	0.0530874	0.0150373	0.0911376		-2.85979	-2.85807	0.0544517	0.0880563	0.0208471		-3.28753	-3.27107	0.0366779	0.0672967	0.006059
	-2.89627	-2.89251	0.0526994	0.0204805	0.0849183		-2.88667	-2.86836	0.0538956	0.0244712	0.0833201		-2.85807	-2.85504	0.0545608	0.0907643	0.0183574		-3.27107	-3.26704	0.0367677	0.0625409	0.0109945
	-2.89251	-2.88399	0.0530365	0.0196856	0.0863873		-2.86836	-2.83537	0.0555873	0.0274947	0.0836799		-2.85504	-2.85391	0.0545653	0.083745	0.0253857		-3.26704	-3.26257	0.0795878	0.356799	-0.197624
	-2.88399	-2.88301	0.0532525	0.0165205	0.0899846		-2.83537	-2.82779	0.056053	0.0148662	0.0972398		-2.85391	-2.8534	0.054667	0.0849887	0.0243452		-3.26257	-3.25958	0.0371423	0.0740537	0.000231
	-2.88301	-2.87442	0.0536108	0.015943	0.0912786		-2.82779	-2.81891	0.0565373	0.0242778	0.0887969		-2.8534	-2.85322	0.0547109	0.0886247	0.020797		-3.25958	-3.25922	0.0371635	0.0678359	0.0064911
	-2.87442	-2.85914	0.054339	0.0178131	0.0908649		-2.81891	-2.80898	0.0569039	0.025412	0.0883959		-2.85322	-2.83377	0.0556302	0.0863196	0.0249408		-3.25922	-3.25702	0.0372257	0.0669464	0.007505
	-2.85914	-2.83936	0.0554492	0.0184411	0.0924572		-2.80898	-2.80784	0.0569634	0.0294942	0.0844327		-2.83377	-2.82191	0.0564277	0.101285	0.0115703		-3.25702	-3.25676	0.037197	0.066092	0.008302
	-2.83936	-2.83902	0.0554116	0.0173073	0.093516		-2.80784	-2.79095	0.0580472	0.0130782	0.103016		-2.82191	-2.82171	0.0605997	0.121672	-0.000473		-3.25676	-3.23895	0.037821	0.0642121	0.0114298
	-2.83902	-2.81934	0.0601339	0.0025412	0.117727		-2.79095	-2.78015	0.0585856	0.0187904	0.0983808		-2.82171	-2.81906	0.0616271	0.134046	-0.0107919		-3.23895	-3.23339	0.0379874	0.0628651	0.0131097
	-2.81934	-2.80812	0.0569954	0.0178325	0.0961584		-2.78015	-2.77065	0.05917	0.0246008	0.0937392		-2.81906	-2.80746	0.0570624	0.098031	0.0160938		-3.23339	-3.20696	0.039217	0.0920008	-0.0135668
	-2.80812	-2.80703	0.0572523	0.001154	0.113351		-2.77065	-2.76301	0.0596796	0.0022501	0.117109		-2.80746	-2.78847	0.0581217	0.0979846	0.0182589		-3.20696	-3.1994	0.0393138	0.0667806	0.0118471
	-2.80703	-2.80671	0.0571304	0.025072	0.0891889		-2.76301	-2.76228	0.0595004	0.0243914	0.0946093		-2.78847	-2.78713	0.0581693	0.0914771	0.0248616		-3.1994	-3.19013	0.0397119	0.0806957	-0.0012719
	-2.80671	-2.80268	0.0574706	0.0145865	0.100355		-2.76228	-2.74974	0.0602241	0.0280602	0.0923879		-2.78713	-2.78676	0.0582046	0.0976213	0.0187878		-3.19013	-3.18869	0.0398839	0.0786086	0.0011592
	-2.80268	-2.79485	0.0577419	0.0150365	0.100447		-2.74974	-2.73646	0.0611693	0.0231634	0.0991751		-2.78676	-2.75696	0.0598202	0.0950032	0.0246371		-3.18869	-3.16441	0.0406835	0.0810129	0.0003542
	-2.79485	-2.77386	0.0589516	0.0224189	0.0954844		-2.73646	-2.72565	0.061876	0.0155371	0.108215		-2.75696	-2.75236	0.0600233	0.0897687	0.0302779		-3.16441	-3.16371	0.0406332	0.0694744	0.0117919
	-2.77386	-2.75479	0.0600238	0.0159286	0.104119		-2.72565	-2.70991	0.0624637	0.0343094	0.0906181		-2.75236	-2.7255	0.0619884	0.118926	0.0050506		-3.16371	-3.15194	0.0411476	0.0763254	0.0059698
	-2.75479	-2.75053	0.0602275	0.026702	0.0937529		-2.70991	-2.69348	0.0635277	0.0249799	0.102075		-2.7255	-2.72456	0.0619623	0.113832	0.0100922		-3.15194	-3.14626	0.0414767	0.0849451	-0.0019917
	-2.75053	-2.73574	0.0610471	0.0228369	0.0992573		-2.69348	-2.68141	0.0642279	0.0306686	0.0977872		-2.72456	-2.71791	0.061993	0.0966909	0.0272952		-3.14626	-3.14322	0.0414767	0.078352	0.0046013
	-2.73574	-2.72817	0.0615752	0.025079	0.0980715		-2.68141	-2.67614	0.0644771	0.0320528	0.0969015		-2.71791	-2.69721	0.0632072	0.0997326	0.0266819		-3.14322	-3.13781	0.0417905	0.0829009	0.0006801
	-2.72817	-2.72143	0.0618921	0.026813	0.0969711		-2.67614	-2.67071	0.0649466	0.0254034	0.10449		-2.69721	-2.68314	0.0643104	0.104719	0.0239023		-3.13781	-3.13737	0.0416588	0.0700988	0.0132189
	-2.72143	-2.72135	0.0617941	0.0317235	0.0918646		-2.67071	-2.66798	0.0649565	0.0282181	0.101695		-2.68314	-2.68243	0.0642526	0.111094	0.0174109		-3.13737	-3.12542	0.0422813	0.0877064	-0.0031439
	-2.72135	-2.7204	0.0619652	0.0129439	0.110987		-2.66798	-2.66432	0.0651852	0.0341903	0.0961802		-2.68243	-2.67722	0.0649579	0.130679	-0.0007634		-3.12542	-3.12122	0.0614778	0.19542	-0.0724649
	-2.7204	-2.71561	0.062631	-0.002375	0.127637		-2.66432	-2.64707	0.0663443	0.0306189	0.10207		-2.67722	-2.67173	0.0649622	0.107315	0.0226095		-3.12122	-3.12	0.042759	0.0878251	-0.0023071
	-2.71561	-2.70066	0.0631879	0.0086434	0.117733		-2.64707	-2.63569	0.0672092	0.026563	0.107855		-2.67173	-2.66586	0.0653526	0.111249	0.0194564		-3.12	-3.11937	0.0515129	0.133345	-0.0303191
	-2.70066	-2.68977	0.0637774	0.026925	0.10063		-2.63569	-2.62597	0.0968009	-0.107656	0.301257		-2.66586	-2.66551	0.0653262	0.121539	0.009113		-3.11937	-3.1148	0.0426083	0.0780025	0.0072141
	-2.68977	-2.68516	0.0639431	0.0308003	0.097086		-2.62597	-2.62591	0.0675699	0.0295252	0.105615		-2.66551	-2.65693	0.0657333	0.104434	0.027032		-3.1148	-3.10903	0.0429034	0.0742625	0.0115443
	-2.68516	-2.68095	0.0647094	0.0118185	0.1176		-2.62591	-2.6252	0.0676491	0.0336589	0.101639		-2.65693	-2.6497	0.066154	0.115003	0.0173051		-3.10903	-3.10382	0.0433571	0.0906837	-0.0039694
	-2.68095	-2.67536	0.0648227	0.0161059	0.11354		-2.6252	-2.61407	0.068518	0.0190079	0.118028		-2.6497	-2.63776	0.067091	0.114952	0.0192304		-3.10382	-3.10187	0.0432263	0.0771986	0.0092541
	-2.67536	-2.66539	0.0651686	0.0270368	0.1033		-2.61407	-2.61135	0.068535	0.0305851	0.106485		-2.63776	-2.63445	0.0671263	0.104888	0.0293645		-3.10187	-3.10024	0.0432086	0.0768735	0.0095438
	-2.66539	-2.66219	0.0653123	0.0285501	0.102074		-2.61135	-2.60591	0.0690274	0.0263999	0.111655		-2.63445	-2.63117	0.0674156	0.110086	0.0247458		-3.10024	-3.09939	0.0433104	0.0797211	0.0068996
	-2.66219	-2.6244	0.0681312	0.0088004	0.127462		-2.60591	-2.58736	0.0703032	0.0253396	0.115267		-2.63117	-2.62379	0.0678943	0.110291	0.0254972		-3.09939	-3.0886	0.0437587	0.0798123	0.0077052
	-2.6244	-2.58918	0.07005	0.0266186	0.113481		-2.58736	-2.58131	0.0705291	0.0322438	0.108814		-2.62379	-2.60998	0.068868	0.123997	0.0137388		-3.0886	-3.06828	0.0448044	0.099932	-0.0103231
	-2.58918	-2.58665	0.0703408	0.0236603	0.117021		-2.58131	-2.55776	0.0724832	0.0031461	0.14182		-2.60998	-2.60495	0.0690076	0.122532	0.0154832		-3.06828	-3.0609	0.0450327	0.0850914	0.0049741
	-2.58665	-2.58583	0.0704057	0.0251494	0.115662		-2.55776	-2.55431	0.0723507	0.0282015	0.1165		-2.60495	-2.57912	0.0706838	0.109867	0.0315007		-3.0609	-3.0245	0.046481	0.0874326	0.0055293
	-2.58583	-2.5747	0.0712006	0.0190826	0.123319		-2.55431	-2.55168	0.072722	0.0157139	0.12973		-2.57912	-2.56683	0.0714681	0.114127	0.0288091		-3.0245	-3.02418	0.0465509	0.085827	0.0072749
	-2.5747	-2.57145	0.0711811	0.0225838	0.119778		-2.55168	-2.54896	0.072804	0.0309695	0.114639		-2.56683	-2.56332	0.0716528	0.106249	0.0370565		-3.02418	-3.0232	0.0464401	0.0802416	0.0126386
	-2.57145	-2.56908	0.071418	0.0272479	0.115588		-2.54896	-2.53732	0.0736031	0.0199137	0.127293		-2.56332	-2.55379	0.0722977	0.11302	0.0315755		-3.0232	-3.02115	0.0465949	0.0847685	0.0084212
	-2.56908	-2.56586	0.0770731	-0.0108867	0.165033		-2.53732	-2.53519	0.0735786	0.0361987	0.110959		-2.55379	-2.53972	0.0737448	0.131476	0.0160135		-3.02115	-3.01964	0.0532519	0.126785	-0.0202812
	-2.56586	-2.55994	0.0718518	0.0386936	0.10501		-2.53519	-2.53231	0.0737656	0.0260342	0.121497		-2.53972	-2.53925	0.0733155	0.113242	0.0333886		-3.01964	-3.0126	0.0470564	0.0868247	0.0072881
	-2.55994	-2.54744	0.0727726	0.0325635	0.112982		-2.53231	-2.51723	0.0753249	0.0169802	0.13367		-2.53925	-2.52686	0.0742158	0.119958	0.0284736		-3.0126	-3.00364	0.0474978	0.0902693	0.0047264
	-2.54744	-2.54616	0.0730386	0.026725	0.119352		-2.51723	-2.51362	0.0753854	0.0051923	0.145579		-2.52686	-2.52356	0.0746144	0.129216	0.0200129		-3.00364	-3.00022	0.0500425	0.101071	-0.0009862
	-2.54616	-2.54363	0.0733996	0.0031712	0.143628		-2.51362	-2.50931	0.0754751	0.0353933	0.115557		-2.52356	-2.5087	0.0759513	0.140974	0.0109288		-3.00022	-2.99846	0.047689	0.0870267	0.0083513
	-2.54363	-2.53352	0.0736557	0.0345414	0.11277		-2.50931	-2.50635	0.0758053	0.0276279	0.123983		-2.5087	-2.50025	0.0764318	0.155273	-0.0024089		-2.99846	-2.9965	0.0476998	0.0838653	0.0115343
	-2.53352	-2.53044	0.073971	0.0251827	0.122759		-2.50635	-2.50429	0.0757258	0.0332667	0.118185		-2.50025	-2.49832	0.0763806	0.137403	0.0153577		-2.9965	-2.98981	0.0480562	0.0870913	0.009021
	-2.53044	-2.50787	0.140492	-0.169065	0.450049		-2.50429	-2.49828	0.0762637	0.0331199	0.119407		-2.49832	-2.49796	0.0763572	0.126387	0.0263279		-2.98981	-2.9882	0.0481032	0.0837662	0.0124402
	-2.50787	-2.50182	0.0759152	0.0312134	0.120617		-2.49828	-2.49812	0.0763401	0.0264344	0.126246		-2.49796	-2.47655	0.0780304	0.134667	0.0213932		-2.9882	-2.96788	0.0489672	0.0847007	0.0132338
	-2.50182	-2.49068	0.0769527	0.0220055	0.1319		-2.49812	-2.49068	0.0768089	0.0278987	0.125719		-2.47655	-2.47041	0.078122	0.122411	0.0338327		-2.96788	-2.95569	0.0498209	0.101921	-0.0022789
	-2.49068	-2.48328	0.0774443	0.0209171	0.133971		-2.49068	-2.46039	0.0789062	0.0266121	0.1312		-2.47041	-2.46709	0.0785387	0.137028	0.020049		-2.95569	-2.95053	0.0498961	0.0873636	0.0124286
	-2.48328	-2.47641	0.0777842	0.0291188	0.12645		-2.46039	-2.45829	0.0790617	0.0373211	0.120802		-2.46709	-2.46156	0.0787746	0.126554	0.0309954		-2.95053	-2.9354	0.0505742	0.0884124	0.0127359
	-2.47641	-2.45303	0.079632	0.008424	0.15084		-2.45829	-2.45078	0.0796059	0.0369591	0.122253		-2.46156	-2.44332	0.0801497	0.131303	0.028996		-2.9354	-2.92968	0.0508491	0.0929492	0.008749
	-2.45303	-2.45293	0.0793618	0.0359665	0.122757		-2.45078	-2.43866	0.0804492	0.0412906	0.119608		-2.44332	-2.44308	0.0802542	0.124264	0.036244		-2.92968	-2.92955	0.0507968	0.086678	0.0149156
	-2.45293	-2.43715	0.0805903	0.0378048	0.123376		-2.43866	-2.43813	0.0807571	0.0243723	0.137142		-2.44308	-2.43917	0.0804403	0.122577	0.0383039		-2.92955	-2.92304	0.0512846	0.101214	0.0013548
	-2.43715	-2.42935	0.0811486	0.0345117	0.127785		-2.43813	-2.43151	0.0809596	0.0335431	0.128376		-2.43917	-2.4287	0.0817245	0.153122	0.0103274		-2.92304	-2.92198	0.0512848	0.0949921	0.0075775
	-2.42935	-2.42237	0.0816973	0.0274847	0.13591		-2.43151	-2.43046	0.0812064	0.0155345	0.146878		-2.4287	-2.42695	0.081286	0.124965	0.0376074		-2.92198	-2.90682	0.0519585	0.0927917	0.0111254
	-2.42237	-2.42131	0.0818009	0.0378499	0.125752		-2.43046	-2.4286	0.0815789	0.0206453	0.142512		-2.42695	-2.4252	0.146612	0.472139	-0.178916		-2.90682	-2.90214	0.0522236	0.092916	0.0115313
	-2.42131	-2.40823	0.0827691	0.0369673	0.128571		-2.4286	-2.42525	0.0815199	0.038139	0.124901		-2.4252	-2.41619	0.082195	0.13477	0.0296195		-2.90214	-2.88872	0.0528876	0.0970983	0.008677
	-2.40823	-2.39439	0.0837574	0.0365012	0.131014		-2.42525	-2.40273	0.100338	-0.0387079	0.239384		-2.41619	-2.41424	0.0823537	0.12698	0.0377269		-2.88872	-2.87951	0.0534654	0.0947946	0.0121362
	-2.39439	-2.39432	0.0838052	0.0340071	0.133603		-2.40273	-2.39861	0.0835166	0.0211982	0.145835		-2.41424	-2.40621	0.0831154	0.153914	0.0123173		-2.87951	-2.85357	0.0545611	0.0867355	0.0223866
	-2.39432	-2.37929	0.0850548	0.024868	0.145242		-2.39861	-2.39348	0.0838916	0.0413876	0.126396		-2.40621	-2.40222	0.08322	0.126891	0.0395491		-2.85357	-2.84662	0.0550796	0.0970915	0.0130677
	-2.37929	-2.37888	0.085236	0.0308888	0.139583		-2.39348	-2.38746	0.0842581	0.0413809	0.127135		-2.40222	-2.39557	0.0838931	0.140302	0.0274837		-2.84662	-2.82811	0.0560836	0.0991483	0.0130189
	-2.37888	-2.35556	0.0867844	0.0382744	0.135294		-2.38746	-2.38185	0.0854056	0.0140273	0.156784		-2.39557	-2.39319	0.0840181	0.137188	0.0308485		-2.82811	-2.82392	0.0562824	0.0972145	0.0153503
	-2.35556	-2.35403	0.0872473	0.0180624	0.156432		-2.38185	-2.37596	0.0855229	0.0278037	0.143242		-2.39319	-2.39278	0.084333	0.170168	-0.0015021		-2.82392	-2.80639	0.057365	0.110386	0.0043441
	-2.35403	-2.34445	0.0876347	0.0416874	0.133582		-2.37596	-2.34672	0.15135	-0.165149	0.46785		-2.39278	-2.38562	0.0847202	0.138555	0.0308856		-2.80639	-2.77508	0.113316	0.376214	-0.149581
	-2.34445	-2.34102	0.0881958	0.0292116	0.14718		-2.34672	-2.33418	0.088483	0.0325357	0.14443		-2.38562	-2.37597	0.0852306	0.139493	0.0309687		-2.77508	-2.76215	0.0596154	0.115176	0.0040545
	-2.34102	-2.3375	0.0881995	0.0479086	0.12849		-2.33418	-2.32854	0.0890139	0.0359313	0.142097		-2.37597	-2.36367	0.0862135	0.142969	0.0294581		-2.76215	-2.75567	0.0601554	0.113953	0.0063582
	-2.3375	-2.33686	0.0884543	0.0246892	0.152219		-2.32854	-2.32781	0.0895045	0.0151301	0.163879		-2.36367	-2.36229	0.0862866	0.135208	0.0373649		-2.75567	-2.74968	0.0602945	0.114865	0.0057245
	-2.33686	-2.32142	0.0898948	-0.0014439	0.181233		-2.32781	-2.32714	0.0890985	0.0449811	0.133216		-2.36229	-2.36123	0.086521	0.1485	0.0245422		-2.74968	-2.74107	0.0610148	0.132265	-0.0102355
	-2.32142	-2.31614	0.108636	-0.0421072	0.259379		-2.32714	-2.31208	0.0904453	0.0402052	0.140685		-2.36123	-2.35754	0.0867286	0.132556	0.0409007		-2.74107	-2.72179	0.0624267	0.141634	-0.0167805
	-2.31614	-2.3147	0.0901527	0.0295621	0.150743		-2.31208	-2.30804	0.0906475	0.0406696	0.140625		-2.35754	-2.34872	0.0876	0.146174	0.0290259		-2.72179	-2.7159	0.0622511	0.110269	0.0142328
	-2.3147	-2.30133	0.0912248	0.0264197	0.15603		-2.30804	-2.30716	0.0907547	0.0455134	0.135996		-2.34872	-2.34092	0.0880419	0.138683	0.0374007		-2.7159	-2.70629	0.0629555	0.119105	0.0068058
	-2.30133	-2.28127	0.0930461	0.0340063	0.152086		-2.30716	-2.29558	0.0916942	0.039785	0.143603		-2.34092	-2.33801	0.088357	0.147771	0.0289434		-2.70629	-2.70161	0.0629413	0.103669	0.0222136
	-2.28127	-2.27051	0.0938582	0.0393586	0.148358		-2.29558	-2.29099	0.0921065	0.0405379	0.143675		-2.33801	-2.33372	0.0885367	0.135708	0.0413655		-2.70161	-2.69796	0.063223	0.115859	0.0105874
	-2.27051	-2.27044	0.09385	0.0417573	0.145943		-2.29099	-2.27467	0.0934056	0.0467166	0.140095		-2.33372	-2.30091	0.0911856	0.133294	0.0490776		-2.69796	-2.69789	0.063268	0.114879	0.0116574
	-2.27044	-2.25722	0.0949126	0.0457183	0.144107		-2.27467	-2.26383	0.0946719	0.0372756	0.152068		-2.30091	-2.29162	0.108663	0.25175	-0.0344239		-2.69789	-2.68441	0.0642259	0.118351	0.0101009
	-2.25722	-2.25343	0.0954944	0.0352703	0.155719		-2.26383	-2.23114	0.0974282	0.0344695	0.160387		-2.29162	-2.29059	0.0922652	0.157393	0.0271374		-2.68441	-2.68411	0.0640302	0.104165	0.0238952
	-2.25343	-2.25107	0.0957356	0.0230365	0.168435		-2.23114	-2.22546	0.0977284	0.0448807	0.150576		-2.29059	-2.28922	0.0924887	0.158278	0.0266988		-2.68411	-2.68266	0.064236	0.117333	0.0111387
	-2.25107	-2.23628	0.0967766	0.0250578	0.168495		-2.22546	-2.21649	0.102106	-0.0049507	0.209162		-2.28922	-2.2791	0.0932836	0.149022	0.0375453		-2.68266	-2.67055	0.0652324	0.136999	-0.0065344
	-2.23628	-2.23387	0.0970195	0.0249038	0.169135		-2.21649	-2.20216	0.0996514	0.0512719	0.148031		-2.2791	-2.27408	0.0937709	0.162384	0.0251575		-2.67055	-2.66763	0.0651181	0.109681	0.0205556
	-2.23387	-2.2247	0.0978369	0.0348271	0.160847		-2.20216	-2.20158	0.100327	0.0319624	0.168691		-2.27408	-2.26927	0.0939771	0.159941	0.0280136		-2.66763	-2.66282	0.0654632	0.121782	0.0091442
	-2.2247	-2.22433	0.0977318	0.0399275	0.155536		-2.20158	-2.20116	0.100518	0.0010664	0.199969		-2.26927	-2.26395	0.0946849	0.160111	0.029259		-2.66282	-2.66121	0.065689	0.124478	0.0069003
	-2.22433	-2.21316	0.0988344	0.0474807	0.150188		-2.20116	-2.19768	0.100213	0.0375507	0.162875		-2.26395	-2.2589	0.102481	0.367129	-0.162168		-2.66121	-2.6483	0.0661834	0.110592	0.0217744
	-2.21316	-2.20887	0.0992282	0.0400837	0.158373		-2.19768	-2.1934	0.100525	0.0476181	0.153431		-2.2589	-2.25203	0.0999665	0.211373	-0.0114406		-2.6483	-2.63945	0.0669781	0.122505	0.0114516
	-2.20887	-2.20646	0.0998681	-0.0032113	0.202948		-2.1934	-2.18557	0.101204	0.0578045	0.144604		-2.25203	-2.24659	0.0959022	0.153526	0.0382784		-2.63945	-2.61946	0.0719209	0.157669	-0.0138271
	-2.20646	-2.18875	0.100856	0.0501617	0.151549		-2.18557	-2.17784	0.101968	0.0580309	0.145904		-2.24659	-2.2399	0.096382	0.154536	0.038228		-2.61946	-2.61062	0.0686783	0.116774	0.0205823
	-2.18875	-2.17748	0.108634	-0.155902	0.37317		-2.17784	-2.17535	0.102083	0.0618393	0.142327		-2.2399	-2.22965	0.0973231	0.151926	0.04272		-2.61062	-2.557	0.072322	0.130732	0.0139115
	-2.17748	-2.16873	0.102786	0.0459063	0.159665		-2.17535	-2.17427	0.10232	0.04259	0.16205		-2.22965	-2.22656	0.0977805	0.159872	0.0356889		-2.557	-2.55404	0.0723386	0.129891	0.0147858
	-2.16873	-2.16285	0.119849	-0.034524	0.274222		-2.17427	-2.16367	0.103252	0.0492187	0.157286		-2.22656	-2.21438	0.0989884	0.183567	0.0144095		-2.55404	-2.53728	0.0736669	0.134427	0.0129069
	-2.16285	-2.13498	0.105952	0.0468132	0.165091		-2.16367	-2.13972	0.105658	0.0347175	0.176598		-2.21438	-2.20224	0.0997993	0.150368	0.0492302		-2.53728	-2.52741	0.0741435	0.137791	0.0104959
	-2.13498	-2.11949	0.126976	-0.0673622	0.321315		-2.13972	-2.13178	0.106407	0.0507065	0.162108		-2.20224	-2.14662	0.104911	0.165655	0.0441673		-2.52741	-2.52512	0.0744036	0.145201	0.0036064
	-2.11949	-2.11181	0.108084	0.0588817	0.157286		-2.13178	-2.12587	0.107044	0.0303356	0.183753		-2.14662	-2.13787	0.106086	0.189756	0.0224171		-2.52512	-2.49433	0.0765226	0.138596	0.0144491
	-2.11181	-2.0967	0.110064	0.031026	0.189102		-2.12587	-2.08951	0.110386	0.0511304	0.169641		-2.13787	-2.13084	0.106333	0.164291	0.048376		-2.49433	-2.49087	0.0772235	0.146525	0.007922
	-2.0967	-2.08067	0.130163	-0.0398795	0.300206		-2.08951	-2.08907	0.110301	0.0627814	0.157821		-2.13084	-2.12266	0.107853	0.21626	-0.0005539		-2.49087	-2.47891	0.0776097	0.15068	0.0045391
	-2.08067	-2.07129	0.112046	0.0661493	0.157944		-2.08907	-2.088	0.110753	0.0320546	0.189452		-2.12266	-2.12018	0.10742	0.166964	0.0478753		-2.47891	-2.46745	0.0783673	0.135557	0.021178
	-2.07129	-2.06957	0.112849	0.0318442	0.193854		-2.088	-2.07455	0.111864	0.0502772	0.173451		-2.12018	-2.11815	0.112691	0.217753	0.0076287		-2.46745	-2.45165	0.0795598	0.138203	0.0209172
	-2.06957	-2.06752	0.112423	0.064197	0.160648		-2.07455	-2.07023	0.112217	0.0571454	0.16729		-2.11815	-2.1179	0.107536	0.166935	0.0481372		-2.45165	-2.44522	0.0933134	0.216304	-0.0296769
	-2.06752	-2.06324	0.113079	0.0369799	0.189177		-2.07023	-2.04808	0.114351	0.0716298	0.157073		-2.1179	-2.11785	0.107594	0.168606	0.0465814		-2.44522	-2.43603	0.0806621	0.142006	0.0193182
	-2.06324	-2.06164	0.113278	0.0321826	0.194374		-2.04808	-2.04799	0.131323	-0.0317682	0.294415		-2.11785	-2.0971	0.109554	0.165009	0.0540986		-2.43603	-2.43375	0.0809965	0.152547	0.0094458
	-2.06164	-2.06034	0.113122	0.0695469	0.156697		-2.04799	-2.04403	0.114923	0.0503897	0.179456		-2.0971	-2.08469	0.110964	0.174059	0.0478705		-2.43375	-2.41166	0.0825054	0.142536	0.0224746
	-2.06034	-2.04461	0.114902	0.0518227	0.177982		-2.04403	-2.04102	0.115133	0.0582875	0.171978		-2.08469	-2.07623	0.111684	0.169955	0.0534123		-2.41166	-2.41003	0.0826572	0.143952	0.0213624
	-2.04461	-2.04304	0.114918	0.0484179	0.181419		-2.04102	-2.02992	0.116348	0.0626412	0.170055		-2.07623	-2.0673	0.113684	0.240423	-0.0130557		-2.41003	-2.38985	0.0842235	0.15298	0.0154667
	-2.04304	-2.04148	0.122392	0.0016927	0.243091		-2.02992	-2.00817	0.118751	0.0535809	0.18392		-2.0673	-2.05853	0.113472	0.174993	0.0519503		-2.38985	-2.38976	0.0841343	0.147783	0.020486
	-2.04148	-2.03505	0.115789	0.0530726	0.178505		-2.00817	-2.00416	0.11895	0.0551319	0.182768		-2.05853	-2.05724	0.11346	0.164086	0.0628344		-2.38976	-2.37145	0.0855612	0.153464	0.0176588
	-2.03505	-2.03232	0.141938	-0.0653752	0.349252		-2.00416	-1.99631	0.119886	0.0451612	0.194612		-2.05724	-2.05283	0.113886	0.160056	0.0677152		-2.37145	-2.36204	0.0865688	0.157003	0.0161344
	-2.03232	-2.0318	0.116286	0.050997	0.181574		-1.99631	-1.98517	0.121109	0.0485883	0.19363		-2.05283	-2.05034	0.114162	0.166797	0.0615278		-2.36204	-2.3302	0.0887994	0.148407	0.0291914
	-2.0318	-2.02543	0.117496	0.0013137	0.233678		-1.98517	-1.96687	0.142146	-0.0358134	0.320106		-2.05034	-2.01902	0.117622	0.181205	0.0540402		-2.3302	-2.32991	0.089432	0.184543	-0.0056786
	-2.02543	-2.01242	0.118396	0.0264664	0.210325		-1.96687	-1.96432	0.123685	0.0386604	0.20871		-2.01902	-2.00405	0.119392	0.201524	0.037261		-2.32991	-2.31994	0.0898088	0.159888	0.0197295
	-2.01242	-2.00778	0.118669	0.0537942	0.183543		-1.96432	-1.96306	0.123244	0.070782	0.175706		-2.00405	-1.99065	0.120654	0.201723	0.0395846		-2.31994	-2.30169	0.0910925	0.15249	0.0296951
	-2.00778	-1.99558	0.119902	0.0530448	0.186759		-1.96306	-1.94552	0.125599	0.01743	0.233769		-1.99065	-1.99064	0.136366	0.299589	-0.026857		-2.30169	-2.30037	0.0915002	0.174438	0.0085627
	-1.99558	-1.98652	0.1211	0.0345096	0.207691		-1.94552	-1.9398	0.126126	0.0442426	0.208009		-1.99064	-1.96256	0.123722	0.214092	0.0333514		-2.30037	-2.29555	0.0916477	0.159346	0.0239496
	-1.98652	-1.9772	0.126205	-0.0089643	0.261374		-1.9398	-1.93704	0.126126	0.0701503	0.182102		-1.96256	-1.95703	0.124188	0.225638	0.0227385		-2.29555	-2.28655	0.0924993	0.149214	0.0357847
	-1.9772	-1.96728	0.123931	0.0096435	0.238218		-1.93704	-1.93411	0.126998	0.0192215	0.234774		-1.95703	-1.95073	0.125051	0.214211	0.035891		-2.28655	-2.26465	0.0941905	0.141333	0.0470482
	-1.96728	-1.96494	0.123254	0.0463327	0.200176		-1.93411	-1.92658	0.127899	0.0135551	0.242244		-1.95073	-1.91976	0.146161	0.321871	-0.0295477		-2.26465	-2.25503	0.0953555	0.178771	0.0119399
	-1.96494	-1.9583	0.124502	-0.0026178	0.251622		-1.92658	-1.91773	0.128888	0.0450349	0.212742		-1.91976	-1.91001	0.129763	0.213093	0.0464321		-2.25503	-2.22262	0.0981231	0.166598	0.0296477
	-1.9583	-1.95768	0.12409	0.0514268	0.196754		-1.91773	-1.91312	0.128935	0.0697365	0.188133		-1.91001	-1.88541	0.158518	0.381108	-0.0640717		-2.22262	-2.2197	0.107996	0.232711	-0.0167195
	-1.95768	-1.95601	0.124197	0.0550779	0.193316		-1.91312	-1.90231	0.130684	0.0312789	0.230089		-1.88541	-1.83984	0.137275	0.196674	0.0778756		-2.2197	-2.20517	0.0995907	0.174032	0.0251498
	-1.95601	-1.94866	0.125021	0.0403754	0.209666		-1.90231	-1.87764	0.133208	0.0560299	0.210385		-1.83984	-1.83555	0.138085	0.234855	0.0413155		-2.20517	-2.2034	0.0995666	0.150493	0.0486407
	-1.94866	-1.94202	0.125753	0.0404538	0.211052		-1.87764	-1.87608	0.133237	0.0490206	0.217454		-1.83555	-1.82837	0.139096	0.243178	0.0350138		-2.2034	-2.19347	0.100609	0.187044	0.0141745
	-1.94202	-1.93538	0.126812	0.0412179	0.212407		-1.87608	-1.85892	0.135153	0.054564	0.215743		-1.82837	-1.81715	0.140167	0.214819	0.0655144		-2.19347	-2.19256	0.100607	0.166287	0.0349278
	-1.93538	-1.89403	0.149171	-0.034722	0.333064		-1.85892	-1.8519	0.135784	0.0823504	0.189217		-1.81715	-1.81151	0.140824	0.219499	0.0621486		-2.19256	-2.17144	0.172619	0.528313	-0.183076
	-1.89403	-1.88962	0.131876	0.0305808	0.233172		-1.8519	-1.84621	0.143797	0.011219	0.276376		-1.81151	-1.80674	0.141488	0.241027	0.0419492		-2.17144	-2.1676	0.1028	0.167831	0.0377678
	-1.88962	-1.88795	0.13183	0.0479383	0.215721		-1.84621	-1.84471	0.13668	0.0691046	0.204255		-1.80674	-1.80522	0.141684	0.230171	0.0531967		-2.1676	-2.16114	0.103558	0.170056	0.0370607
	-1.88795	-1.88424	0.13262	0.0090682	0.256171		-1.84471	-1.84112	0.137185	0.0744299	0.19994		-1.80522	-1.80318	0.142293	0.234373	0.050213		-2.16114	-2.1574	0.103975	0.182119	0.0258302
	-1.88424	-1.85093	0.135937	0.0586062	0.213267		-1.84112	-1.81595	0.140036	0.0852117	0.19486		-1.80318	-1.7991	0.142414	0.229359	0.0554685		-2.1574	-2.14714	0.104748	0.172684	0.0368128
	-1.85093	-1.8506	0.136261	0.0533601	0.219163		-1.81595	-1.76938	0.146118	0.0672356	0.225		-1.7991	-1.76229	0.146723	0.232029	0.0614179		-2.14714	-2.13048	0.106461	0.18456	0.0283613
	-1.8506	-1.8497	0.136534	0.0461377	0.22693		-1.76938	-1.76349	0.170032	-0.0551351	0.395199		-1.76229	-1.73547	0.150131	0.225122	0.0751401		-2.13048	-2.11375	0.115319	0.237944	-0.007306
	-1.8497	-1.84915	0.136673	0.0222668	0.25108		-1.76349	-1.76174	0.146766	0.0780147	0.215517		-1.73547	-1.73299	0.150813	0.239724	0.0619026		-2.11375	-2.11306	0.108812	0.235317	-0.0176933
	-1.84915	-1.84171	0.137133	0.071487	0.20278		-1.76174	-1.74978	0.148624	0.0652516	0.231996		-1.73299	-1.72527	0.15171	0.252331	0.051088		-2.11306	-2.10646	0.108762	0.183029	0.0344951
	-1.84171	-1.83497	0.138109	0.0646755	0.211542		-1.74978	-1.7272	0.151151	0.0891588	0.213143		-1.72527	-1.71969	0.152245	0.238801	0.0656888		-2.10646	-2.10334	0.109276	0.201763	0.0167888
	-1.83497	-1.83272	0.13865	0.0520161	0.225284		-1.7272	-1.70785	0.15362	0.0672651	0.239975		-1.71969	-1.71434	0.174301	0.395862	-0.0472599		-2.10334	-2.04224	0.115242	0.208187	0.022297
	-1.83272	-1.82723	0.220505	-0.192602	0.633612		-1.70785	-1.67762	0.158782	0.0298057	0.287759		-1.71434	-1.71343	0.234887	0.655202	-0.185427		-2.04224	-2.03532	0.115953	0.207763	0.0241432
	-1.82723	-1.80822	0.141558	0.023676	0.25944		-1.67762	-1.67562	0.158156	0.06755	0.248762		-1.71343	-1.70932	0.154553	0.283183	0.0259232		-2.03532	-2.01497	0.118984	0.244946	-0.0069786
	-1.80822	-1.79363	0.142892	0.0613595	0.224425		-1.67562	-1.67216	0.158883	0.0616074	0.256159		-1.70932	-1.70162	0.154464	0.224049	0.0848789		-2.01497	-2.01295	0.118635	0.252743	-0.0154721
	-1.79363	-1.78055	0.144514	0.0597407	0.229288		-1.67216	-1.66688	0.240403	-0.176265	0.657072		-1.70162	-1.69947	0.155137	0.269141	0.0411321		-2.01295	-1.98232	0.121734	0.221342	0.0221258
	-1.78055	-1.77832	0.145605	-0.0071632	0.298374		-1.66688	-1.66339	0.159403	0.106049	0.212757		-1.69947	-1.69575	0.156096	0.286864	0.0253288		-1.98232	-1.93711	0.126359	0.215037	0.0376806
	-1.77832	-1.75245	0.148354	0.0594495	0.237258		-1.66339	-1.65667	0.169306	-0.202737	0.541349		-1.69575	-1.69229	0.155865	0.251814	0.0599156		-1.93711	-1.9318	0.127231	0.219973	0.0344891
	-1.75245	-1.73639	0.150194	0.0336621	0.266725		-1.65667	-1.65411	0.160774	0.0864745	0.235074		-1.69229	-1.68355	0.176178	0.397529	-0.0451728		-1.9318	-1.92988	0.127145	0.220755	0.0335355
	-1.73639	-1.71219	0.153325	0.0631462	0.243504		-1.65411	-1.64847	0.161518	0.0941475	0.228888		-1.68355	-1.66335	0.160409	0.303034	0.017785		-1.92988	-1.92589	0.127462	0.214983	0.0399409
	-1.71219	-1.70166	0.154606	0.0653121	0.243899		-1.64847	-1.63544	0.163447	0.0902052	0.236689		-1.66335	-1.66284	0.159586	0.245383	0.0737902		-1.92589	-1.92134	0.128138	0.223691	0.032586
	-1.70166	-1.69769	0.155082	0.0763302	0.233834		-1.63544	-1.6223	0.165567	0.0716272	0.259506		-1.66284	-1.63986	0.162806	0.255393	0.0702194		-1.92134	-1.91627	0.129239	0.277087	-0.0186101
	-1.69769	-1.69015	0.15643	0.052075	0.260785		-1.6223	-1.60147	0.168161	0.0845731	0.251749		-1.63986	-1.63545	0.163309	0.239832	0.086786		-1.91627	-1.9042	0.129884	0.226551	0.0332173
	-1.69015	-1.68881	0.156147	0.0832305	0.229065		-1.60147	-1.60043	0.168955	0.047937	0.289972		-1.63545	-1.62426	0.165631	0.291936	0.039326		-1.9042	-1.89957	0.1315	0.293479	-0.0304784
	-1.68881	-1.64629	0.162484	0.0417976	0.28317		-1.60043	-1.59537	0.169115	0.0847902	0.253439		-1.62426	-1.59396	0.169427	0.272454	0.0663992		-1.89957	-1.89338	0.131396	0.242699	0.020094
	-1.64629	-1.64327	0.162439	0.050551	0.274326		-1.59537	-1.59467	0.168858	0.0917349	0.245981		-1.59396	-1.59252	0.16997	0.320059	0.0198824		-1.89338	-1.88923	0.131702	0.22612	0.0372842
	-1.64327	-1.64244	0.162607	0.056648	0.268566		-1.59467	-1.59362	0.169	0.0841125	0.253888		-1.59252	-1.58969	0.169742	0.260865	0.0786196		-1.88923	-1.88605	0.136692	0.280453	-0.0070699
	-1.64244	-1.64005	0.162938	0.0615386	0.264338		-1.59362	-1.57196	0.17207	0.0881964	0.255944		-1.58969	-1.58572	0.170523	0.27057	0.0704756		-1.88605	-1.88354	0.132956	0.255639	0.0102733
	-1.64005	-1.62289	0.165865	0.0397917	0.291937		-1.57196	-1.56642	0.172971	0.098647	0.247295		-1.58572	-1.58565	0.170441	0.257327	0.083555		-1.88354	-1.87709	0.147762	0.328054	-0.0325293
	-1.62289	-1.5972	0.168502	0.0853686	0.251635		-1.56642	-1.55223	0.17547	0.045881	0.305058		-1.58565	-1.585	0.170311	0.253054	0.087567		-1.87709	-1.84872	0.136505	0.237468	0.0355417
	-1.5972	-1.59465	0.168979	0.0985293	0.239429		-1.55223	-1.552	0.175012	0.104888	0.245137		-1.585	-1.57963	0.171224	0.276855	0.0655918		-1.84872	-1.84458	0.137413	0.269137	0.0056901
	-1.59465	-1.58567	0.170448	0.0626813	0.278215		-1.552	-1.53229	0.177976	0.100329	0.255624		-1.57963	-1.56845	0.17255	0.230994	0.114106		-1.84458	-1.84237	0.137408	0.2445	0.0303156
	-1.58567	-1.57304	0.173011	0.0305198	0.315502		-1.53229	-1.52926	0.178859	0.0690077	0.28871		-1.56845	-1.54581	0.175913	0.255412	0.0964136		-1.84237	-1.8368	0.137717	0.23623	0.0392045
	-1.57304	-1.57115	0.195789	-0.0488254	0.440403		-1.52926	-1.52863	0.209171	-0.0639229	0.482264		-1.54581	-1.54343	0.176271	0.261987	0.0905562		-1.8368	-1.83625	0.137693	0.212187	0.0631986
	-1.57115	-1.56226	0.173847	0.0628565	0.284838		-1.52863	-1.51833	0.180027	0.0939804	0.266074		-1.54343	-1.54042	0.18341	0.33932	0.0275011		-1.83625	-1.79185	0.143243	0.26176	0.024725
	-1.56226	-1.54869	0.175385	0.116472	0.234297		-1.51833	-1.51788	0.180167	0.0783532	0.28198		-1.54042	-1.53265	0.178211	0.309329	0.0470925		-1.79185	-1.79103	0.143146	0.227694	0.0585978
	-1.54869	-1.54718	0.176373	0.0232546	0.329491		-1.51788	-1.49803	0.183432	0.0771234	0.28974		-1.53265	-1.53136	0.178081	0.282791	0.0733712		-1.79103	-1.76226	0.146929	0.248345	0.0455138
	-1.54718	-1.5247	0.179163	0.0775476	0.280778		-1.49803	-1.49166	0.191973	0.0344182	0.349527		-1.53136	-1.52694	0.179281	0.316288	0.0422727		-1.76226	-1.73617	0.149935	0.235165	0.0647056
	-1.5247	-1.52061	0.179609	0.0873057	0.271913		-1.49166	-1.47978	0.186618	0.0261863	0.34705		-1.52694	-1.51186	0.181316	0.283645	0.0789874		-1.73617	-1.73309	0.151845	0.321955	-0.0182652
	-1.52061	-1.51105	0.181786	0.034745	0.328828		-1.47978	-1.46669	0.187648	0.101248	0.274047		-1.51186	-1.4905	0.184465	0.287724	0.0812058		-1.73309	-1.72676	0.151597	0.265731	0.0374628
	-1.51105	-1.50429	0.182539	0.0689716	0.296107		-1.46669	-1.4615	0.188486	0.108159	0.268813		-1.4905	-1.47678	0.186666	0.301666	0.0716652		-1.72676	-1.72023	0.152077	0.244406	0.0597478
	-1.50429	-1.49594	0.183279	0.0911699	0.275387		-1.4615	-1.46142	0.188732	0.0794021	0.298061		-1.47678	-1.46973	0.187419	0.294325	0.0805137		-1.72023	-1.71889	0.152765	0.2911	0.0144302
	-1.49594	-1.46839	0.188107	0.0463156	0.329899		-1.46142	-1.46001	0.188913	0.0766482	0.301178		-1.46973	-1.46411	0.188597	0.296875	0.0803186		-1.71889	-1.70256	0.154964	0.285011	0.0249162
	-1.46839	-1.4522	0.218515	-0.0395745	0.476605		-1.46001	-1.45198	0.190298	0.0794942	0.301102		-1.46411	-1.4451	0.20869	0.431117	-0.0137367		-1.70256	-1.67926	0.157451	0.256023	0.0588797
	-1.4522	-1.43996	0.192167	0.0882651	0.296068		-1.45198	-1.445	0.191347	0.0885586	0.294135		-1.4451	-1.4251	0.220737	0.474174	-0.0326999		-1.67926	-1.66994	0.176149	0.388286	-0.0359877
	-1.43996	-1.42582	0.194358	0.0848412	0.303875		-1.445	-1.44471	0.191398	0.0933469	0.289449		-1.4251	-1.41891	0.1954	0.304378	0.0864212		-1.66994	-1.62537	0.165069	0.301651	0.0284866
	-1.42582	-1.42214	0.194953	0.0858936	0.304012		-1.44471	-1.43192	0.193584	0.0223061	0.364861		-1.41891	-1.41423	0.195927	0.297872	0.0939807		-1.62537	-1.62395	0.165158	0.279029	0.0512864
	-1.42214	-1.34798	0.206772	0.101848	0.311696		-1.43192	-1.40412	0.197375	0.128603	0.266147		-1.41423	-1.4024	0.197689	0.298655	0.0967237		-1.62395	-1.61459	0.166581	0.286759	0.0464026
	-1.34798	-1.34764	0.212351	0.0431269	0.381575		-1.40412	-1.37474	0.202091	0.11187	0.292312		-1.4024	-1.4017	0.197888	0.284238	0.111539		-1.61459	-1.59205	0.1696	0.294583	0.0446172
	-1.34764	-1.33454	0.208959	0.0648929	0.353025		-1.37474	-1.37387	0.202331	0.103471	0.301192		-1.4017	-1.39625	0.204187	0.415035	-0.0066614		-1.59205	-1.5763	0.171517	0.283329	0.0597055
	-1.33454	-1.32528	0.217281	-0.0073968	0.441959		-1.37387	-1.36772	0.222412	-0.0099629	0.454787		-1.39625	-1.39303	0.199914	0.375688	0.0241397		-1.5763	-1.5634	0.173725	0.320468	0.0269827
	-1.32528	-1.32401	0.211001	0.0487838	0.373218		-1.36772	-1.34699	0.206732	0.115422	0.298041		-1.39303	-1.37607	0.20233	0.323515	0.0811443		-1.5634	-1.55777	0.174302	0.274668	0.0739353
	-1.32401	-1.3177	0.211836	0.0818361	0.341835		-1.34699	-1.34653	0.227774	-0.0343898	0.489938		-1.37607	-1.36068	0.204209	0.278131	0.130288		-1.55777	-1.53956	0.176898	0.288883	0.0649142
	-1.3177	-1.29824	0.214534	0.137609	0.291459		-1.34653	-1.33883	0.20785	0.139692	0.276008		-1.36068	-1.35727	0.20528	0.326415	0.0841442		-1.53956	-1.51845	0.180202	0.288149	0.072256
	-1.29824	-1.29739	0.2158	0.0538693	0.377731		-1.33883	-1.33215	0.209009	0.131189	0.28683		-1.35727	-1.34683	0.206876	0.328641	0.0851115		-1.51845	-1.49747	0.183068	0.296945	0.069191
	-1.29739	-1.293	0.239712	-0.0432039	0.522627		-1.33215	-1.31865	0.211379	0.103971	0.318786		-1.34683	-1.33874	0.208058	0.302136	0.113979		-1.49747	-1.48612	0.185175	0.306363	0.0639869
	-1.293	-1.2883	0.216314	0.103398	0.32923		-1.31865	-1.31673	0.211535	0.124161	0.298909		-1.33874	-1.33373	0.208906	0.30061	0.117203		-1.48612	-1.47711	0.186367	0.304766	0.0679677
	-1.2883	-1.28211	0.217495	0.110084	0.324906		-1.31673	-1.31297	0.212253	0.112728	0.311779		-1.33373	-1.3312	0.209518	0.320515	0.0985204		-1.47711	-1.46684	0.188638	0.374673	0.0026027
	-1.28211	-1.25879	0.221794	0.0640143	0.379573		-1.31297	-1.29969	0.214294	0.139353	0.289235		-1.3312	-1.31976	0.212314	0.381547	0.0430808		-1.46684	-1.44757	0.190679	0.320029	0.06133
	-1.25879	-1.25701	0.222055	0.102823	0.341287		-1.29969	-1.29089	0.215877	0.135878	0.295876		-1.31976	-1.2815	0.217468	0.299275	0.13566		-1.44757	-1.44671	0.190928	0.333076	0.0487801
	-1.25701	-1.25467	0.222976	0.0910713	0.354881		-1.29089	-1.29072	0.215913	0.142284	0.289542		-1.2815	-1.27671	0.218786	0.345929	0.0916434		-1.44671	-1.43328	0.192942	0.334562	0.0513206
	-1.25467	-1.2386	0.225217	0.112459	0.337976		-1.29072	-1.28074	0.245222	-0.028043	0.518487		-1.27671	-1.27539	0.219111	0.408604	0.0296195		-1.43328	-1.41305	0.196071	0.331104	0.0610381
	-1.2386	-1.22464	0.234151	0.0246484	0.443653		-1.28074	-1.26238	0.22116	0.107871	0.334449		-1.27539	-1.27094	0.219319	0.308511	0.130127		-1.41305	-1.3918	0.199546	0.314469	0.084622
	-1.22464	-1.17168	0.236923	0.129006	0.34484		-1.26238	-1.25238	0.222802	0.0771443	0.368459		-1.27094	-1.26635	0.220839	0.354618	0.0870608		-1.3918	-1.3877	0.20043	0.347733	0.0531281
	-1.17168	-1.15196	0.240403	0.116597	0.364208		-1.25238	-1.22662	0.227324	0.104901	0.349746		-1.26635	-1.25758	0.221578	0.315755	0.127402		-1.3877	-1.36086	0.204455	0.325462	0.0834483
	-1.15196	-1.14087	0.242509	0.131882	0.353137		-1.22662	-1.21729	0.228985	0.118953	0.339017		-1.25758	-1.25463	0.22255	0.338511	0.106589		-1.36086	-1.34587	0.207615	0.382744	0.0324856
	-1.14087	-1.13113	0.244895	0.0527956	0.436993		-1.21729	-1.20274	0.255456	-0.0404784	0.551391		-1.25463	-1.25202	0.222914	0.338038	0.10779		-1.34587	-1.34257	0.207581	0.350891	0.0642705
	-1.13113	-1.12756	0.244799	0.159007	0.330591		-1.20274	-1.15748	0.239687	0.124836	0.354538		-1.25202	-1.24478	0.224012	0.328966	0.119058		-1.34257	-1.32708	0.216171	0.409251	0.0230913
	-1.12756	-1.11971	0.246357	0.147109	0.345606		-1.15748	-1.15314	0.240094	0.146394	0.333794		-1.24478	-1.24372	0.231127	0.409281	0.052972		-1.32708	-1.31811	0.211864	0.390698	0.03303
	-1.11971	-1.11103	0.25416	0.0653278	0.442992		-1.15314	-1.15291	0.240084	0.154086	0.326083		-1.24372	-1.23803	0.22541	0.359734	0.0910851		-1.31811	-1.31489	0.212183	0.34376	0.0806057
	-1.11103	-1.09846	0.250419	0.115321	0.385518		-1.15291	-1.12196	0.24621	0.112854	0.379566		-1.23803	-1.2193	0.228243	0.31205	0.144437		-1.31489	-1.30288	0.213936	0.330163	0.0977076
	-1.09846	-1.07984	0.254042	0.117458	0.390626		-1.12196	-1.09786	0.250447	0.138224	0.362669		-1.2193	-1.2146	0.229864	0.413273	0.0464561		-1.30288	-1.29738	0.214748	0.337042	0.0924527
	-1.07984	-1.05844	0.257968	0.141759	0.374177		-1.09786	-1.05914	0.257655	0.133866	0.381444		-1.2146	-1.16196	0.238476	0.358438	0.118515		-1.29738	-1.29293	0.215642	0.351293	0.0799897
	-1.05844	-1.02888	0.263847	0.139366	0.388329		-1.05914	-1.02172	0.26534	0.121086	0.409593		-1.16196	-1.15314	0.240538	0.378876	0.1022		-1.29293	-1.25483	0.222865	0.438037	0.0076941
	-1.02888	-1.0087	0.267471	0.149767	0.385176		-1.02172	-1.01353	0.266425	0.163338	0.369512		-1.15314	-1.1499	0.240814	0.359319	0.12231		-1.25483	-1.24955	0.223034	0.337202	0.108867
	-1.0087	-1.00665	0.267987	0.145029	0.390946		-1.01353	-1.01017	0.267366	0.155914	0.378819		-1.1499	-1.12601	0.245272	0.368623	0.121921		-1.24955	-1.24173	0.225145	0.424474	0.0258162
	-1.00665	-1.00219	0.268684	0.159926	0.377441		-1.01017	-0.993961	0.298887	-0.0523882	0.650162		-1.12601	-1.10812	0.248585	0.359286	0.137885		-1.24173	-1.21276	0.2339	0.415119	0.0526815
	-1.00219	-0.999938	0.269792	0.0995694	0.440014		-0.993961	-0.987815	0.271595	0.154007	0.389183		-1.10812	-1.08487	0.252863	0.368063	0.137663		-1.21276	-1.16199	0.251129	0.479872	0.0223863
	-0.999938	-0.977895	0.274041	0.124938	0.423144		-0.987815	-0.986471	0.271763	0.187469	0.356058		-1.08487	-1.08321	0.254914	0.542484	-0.0326559		-1.16199	-1.15139	0.245594	0.436369	0.0548183
	-0.977895	-0.967075	0.302174	-0.0425896	0.646937		-0.986471	-0.983917	0.280371	0.0353397	0.525401		-1.08321	-1.08046	0.253805	0.376182	0.131428		-1.15139	-1.13138	0.244245	0.377494	0.110995
	-0.967075	-0.957239	0.278398	0.0842175	0.472578		-0.983917	-0.977384	0.27367	0.14615	0.401189		-1.08046	-1.0352	0.26266	0.399012	0.126307		-1.13138	-1.1249	0.245777	0.402746	0.0888084
	-0.957239	-0.955337	0.278061	0.157261	0.398861		-0.977384	-0.973799	0.274497	0.150807	0.398186		-1.0352	-0.995273	0.295925	0.634087	-0.0422369		-1.1249	-1.12228	0.251133	0.485027	0.0172392
	-0.955337	-0.939613	0.281806	0.0959786	0.467634		-0.973799	-0.969744	0.275236	0.154481	0.395991		-0.995273	-0.973435	0.274429	0.403452	0.145405		-1.12228	-1.11892	0.289589	0.744276	-0.165097
	-0.939613	-0.918082	0.285935	0.139122	0.432749		-0.969744	-0.957535	0.277819	0.151817	0.40382		-0.973435	-0.963608	0.296903	0.614153	-0.0203471		-1.11892	-1.11719	0.247487	0.465678	0.0292959
	-0.918082	-0.917651	0.286177	0.0491426	0.523212		-0.957535	-0.939809	0.281349	0.136502	0.426196		-0.963608	-0.919961	0.28561	0.474706	0.0965138		-1.11719	-1.10681	0.248791	0.38424	0.113342
	-0.917651	-0.909714	0.287689	0.0985166	0.476862		-0.939809	-0.939583	0.281315	0.155769	0.406862		-0.919961	-0.912898	0.286932	0.446501	0.127363		-1.10681	-1.09784	0.263455	0.533624	-0.0067147
	-0.909714	-0.889469	0.291454	0.185915	0.396993		-0.939583	-0.915269	0.294064	0.0470782	0.54105		-0.912898	-0.82697	0.304607	0.464121	0.145093		-1.09784	-1.08519	0.253242	0.436794	0.0696909
	-0.889469	-0.852263	0.30532	0.0987195	0.511921		-0.915269	-0.894603	0.291068	0.0859539	0.496181		-0.82697	-0.817357	0.312964	0.589495	0.0364332		-1.08519	-1.08283	0.253331	0.383092	0.12357
	-0.852263	-0.818205	0.306478	0.14565	0.467305		-0.894603	-0.847661	0.300576	0.107525	0.493628		-0.817357	-0.800072	0.310211	0.446116	0.174305		-1.08283	-1.08167	0.253784	0.432251	0.0753165
	-0.818205	-0.788282	0.313618	0.0551396	0.572096		-0.847661	-0.843627	0.301904	0.0959489	0.507859		-0.800072	-0.756216	0.319843	0.490686	0.149		-1.08167	-1.07752	0.254797	0.443365	0.066229
	-0.788282	-0.764335	0.318009	0.184254	0.451765		-0.843627	-0.795772	0.311197	0.192596	0.429798		-0.756216	-0.753375	0.320483	0.452667	0.1883		-1.07752	-1.05456	0.258526	0.407932	0.109119
	-0.764335	-0.710766	0.372185	-0.168309	0.912679		-0.795772	-0.776784	0.320749	0.112832	0.528666		-0.753375	-0.72451	0.333224	0.565168	0.10128		-1.05456	-1.0427	0.260989	0.393322	0.128656
	-0.710766	-0.683697	0.335773	0.171466	0.500081		-0.776784	-0.712025	0.329352	0.209525	0.449179		-0.72451	-0.723654	0.326765	0.436077	0.217452		-1.0427	-1.0371	0.262592	0.468735	0.0564484
	-0.683697	-0.603309	0.353821	0.196306	0.511335		-0.712025	-0.708105	0.33826	0.0852031	0.591317		-0.723654	-0.699256	0.332747	0.538058	0.127436		-1.0371	-1.02694	0.264462	0.454631	0.0742935
	-0.603309	-0.578982	0.364551	0.122871	0.606231		-0.708105	-0.702451	0.331453	0.193851	0.469055		-0.699256	-0.692405	0.340145	0.57916	0.101129		-1.02694	-1.01971	0.265537	0.430134	0.100941
	-0.578982	-0.550911	0.365878	0.193781	0.537975		-0.702451	-0.666429	0.339538	0.227945	0.451131		-0.692405	-0.640173	0.345552	0.512466	0.178637		-1.01971	-1.00632	0.268107	0.416048	0.120166
	-0.550911	-0.528952	0.371321	0.139847	0.602795		-0.666429	-0.621236	0.350206	0.142218	0.558195		-0.640173	-0.636034	0.382775	0.912794	-0.147244		-1.00632	-0.985451	0.286166	0.543878	0.0284543
	-0.528952	-0.525259	0.37179	0.230338	0.513242		-0.621236	-0.619899	0.350136	0.216936	0.483335		-0.636034	-0.632639	0.34757	0.545965	0.149174		-0.985451	-0.976197	0.273931	0.458538	0.089325
	-0.525259	-0.512329	0.374794	0.257255	0.492333		-0.619899	-0.611418	0.352102	0.217802	0.486401		-0.632639	-0.547922	0.372239	0.627184	0.117294		-0.976197	-0.96153	0.282937	0.485298	0.0805766
	-0.512329	-0.504047	0.376634	0.296062	0.457206		-0.611418	-0.608389	0.352588	0.227303	0.477872		-0.547922	-0.539401	0.368819	0.615182	0.122456		-0.96153	-0.941964	0.280768	0.420766	0.140771
	-0.504047	-0.498413	0.39796	-0.101925	0.897845		-0.608389	-0.607388	0.352762	0.255722	0.449803		-0.539401	-0.538172	0.36879	0.50809	0.22949		-0.941964	-0.929892	0.283127	0.439752	0.126502
	-0.498413	-0.470004	0.384882	0.22211	0.547654		-0.607388	-0.604017	0.353569	0.220051	0.487086		-0.538172	-0.491695	0.379699	0.535643	0.223754		-0.929892	-0.90696	0.287951	0.482323	0.0935788
	-0.470004	-0.465774	0.385941	0.225248	0.546633		-0.604017	-0.591853	0.356291	0.221058	0.491523		-0.491695	-0.460628	0.386969	0.504962	0.268976		-0.90696	-0.885479	0.292178	0.447305	0.137051
	-0.465774	-0.406037	0.399975	0.262953	0.536996		-0.591853	-0.561071	0.363455	0.24558	0.481329		-0.460628	-0.435544	0.402778	0.724392	0.0811642		-0.885479	-0.852836	0.299134	0.481352	0.116916
	-0.406037	-0.383933	0.405867	0.159583	0.65215		-0.561071	-0.52666	0.371549	0.202879	0.540219		-0.435544	-0.418075	0.397344	0.588844	0.205844		-0.852836	-0.828331	0.304348	0.470254	0.138441
	-0.383933	-0.341662	0.415563	0.239421	0.591704		-0.52666	-0.518928	0.373147	0.29648	0.449813		-0.418075	-0.413493	0.39824	0.547183	0.249297		-0.828331	-0.78633	0.313246	0.488416	0.138075
	-0.341662	-0.340023	0.424714	0.0835161	0.765912		-0.518928	-0.503267	0.404374	-0.134854	0.943602		-0.413493	-0.411311	0.402934	0.699207	0.106661		-0.78633	-0.779087	0.314806	0.490594	0.139017
	-0.340023	-0.338388	0.416297	0.289463	0.543132		-0.503267	-0.451604	0.401078	0.0228447	0.779312		-0.411311	-0.409221	0.414869	0.913013	-0.0832746		-0.779087	-0.752878	0.320762	0.589003	0.0525206
	-0.338388	-0.310242	0.431231	0.0430421	0.81942		-0.451604	-0.44838	0.389867	0.280207	0.499527		-0.409221	-0.37576	0.407757	0.660166	0.155348		-0.752878	-0.732359	0.325131	0.544033	0.106229
	-0.310242	-0.3022	0.425149	0.275648	0.574651		-0.44838	-0.437457	0.392482	0.274526	0.510439		-0.37576	-0.370176	0.408622	0.540329	0.276915		-0.732359	-0.711457	0.329529	0.530165	0.128893
	-0.3022	-0.284822	0.43433	0.0419421	0.826717		-0.437457	-0.324783	0.427787	0.0900995	0.765474		-0.370176	-0.362091	0.410733	0.598179	0.223288		-0.711457	-0.696303	0.333121	0.544636	0.121605
	-0.284822	-0.263487	0.434927	0.182001	0.687853		-0.324783	-0.274747	0.432261	0.183981	0.68054		-0.362091	-0.341636	0.423975	0.803599	0.0443511		-0.696303	-0.69401	0.333265	0.486873	0.179656
	-0.263487	-0.250568	0.437764	0.309665	0.565864		-0.274747	-0.271314	0.432727	0.301411	0.564043		-0.341636	-0.322044	0.420423	0.60803	0.232817		-0.69401	-0.692624	0.333657	0.478021	0.189292
	-0.250568	-0.219266	0.445683	0.203009	0.688357		-0.271314	-0.244785	0.442999	-0.0633919	0.949389		-0.322044	-0.319333	0.421183	0.661261	0.181104		-0.692624	-0.654657	0.342757	0.615622	0.0698917
	-0.219266	-0.205774	0.450604	0.152064	0.749144		-0.244785	-0.232763	0.442144	0.33362	0.550667		-0.319333	-0.317529	0.421382	0.531843	0.310922		-0.654657	-0.646294	0.344247	0.558814	0.129681
	-0.205774	-0.188264	0.453163	0.307893	0.598433		-0.232763	-0.232633	0.442399	0.200798	0.683999		-0.317529	-0.276932	0.431321	0.582504	0.280138		-0.646294	-0.632016	0.347255	0.636203	0.0583073
	-0.188264	-0.181308	0.454942	0.254616	0.655267		-0.232633	-0.200537	0.450119	0.313783	0.586455		-0.276932	-0.268782	0.433722	0.687025	0.180418		-0.632016	-0.590577	0.35743	0.618916	0.0959444
	-0.181308	-0.156633	0.460964	0.316628	0.605301		-0.200537	-0.195777	0.451275	0.304056	0.598495		-0.268782	-0.253827	0.437079	0.641345	0.232813		-0.590577	-0.545834	0.367092	0.527329	0.206855
	-0.156633	-0.134618	0.466486	0.267135	0.665837		-0.195777	-0.182039	0.454667	0.329001	0.580332		-0.253827	-0.213206	0.447024	0.637596	0.256452		-0.545834	-0.543324	0.36753	0.547704	0.187356
	-0.134618	-0.0969381	0.475826	0.296719	0.654933		-0.182039	-0.173987	0.456629	0.373037	0.540221		-0.213206	-0.179275	0.455385	0.618299	0.292471		-0.543324	-0.526433	0.374191	0.83623	-0.0878475
	-0.0969381	-0.0701409	0.482505	0.336919	0.628091		-0.173987	-0.169423	0.4578	0.324412	0.591189		-0.179275	-0.148701	0.462967	0.627777	0.298157		-0.526433	-0.485546	0.381204	0.600091	0.162317
	-0.0701409	-0.0646307	0.484459	0.189735	0.779182		-0.169423	-0.169267	0.457881	0.314868	0.600893		-0.148701	-0.0508222	0.48738	0.744126	0.230633		-0.485546	-0.460686	0.387133	0.638297	0.135969
	-0.0646307	-0.047938	0.488036	0.328941	0.647131		-0.169267	-0.149554	0.465126	0.0896346	0.840618		-0.0508222	-0.0501021	0.487512	0.665311	0.309714		-0.460686	-0.451516	0.38925	0.592663	0.185836
	-0.047938	-0.0468801	0.488313	0.30398	0.672646		-0.149554	-0.147316	0.463277	0.315926	0.610629		-0.0501021	-0.0209604	0.494766	0.637702	0.35183		-0.451516	-0.437195	0.392517	0.536384	0.24865
	-0.0468801	-0.0437057	0.489086	0.358957	0.619215		-0.147316	-0.111066	0.472327	0.301298	0.643356		-0.0209604	0.0580036	0.514478	0.675599	0.353357		-0.437195	-0.42068	0.432123	1.00507	-0.140822
	-0.0437057	-0.037093	0.490753	0.308137	0.673369		-0.111066	-0.0438221	0.489075	0.329151	0.648997		0.0580036	0.0584324	0.514536	0.715987	0.313085		-0.42068	-0.391647	0.403616	0.68446	0.122772
	-0.037093	-0.0209082	0.494777	0.343689	0.645866		-0.0438221	-0.0410223	0.489765	0.304412	0.675118		0.0584324	0.0616381	0.511976	0.873828	0.150125		-0.391647	-0.374362	0.407643	0.594545	0.220741
	-0.0209082	0.0639623	0.515937	0.333555	0.698318		-0.0410223	-0.0268168	0.491773	0.148246	0.835301		0.0616381	0.0639527	0.510834	0.877788	0.14388		-0.374362	-0.357764	0.411725	0.609251	0.214198
	0.0639623	0.0655225	0.516308	0.283003	0.749613		-0.0268168	-0.0179416	0.495557	0.26174	0.729374		0.0639527	0.0716959	0.515668	1.08584	-0.0545058		-0.357764	-0.338221	0.416293	0.579547	0.253039
	0.0655225	0.0733163	0.518301	0.377658	0.658945		-0.0179416	-0.0107333	0.49732	0.390695	0.603945		0.0716959	0.0758907	0.518914	0.729033	0.308795		-0.338221	-0.31976	0.420874	0.588546	0.253202
	0.0733163	0.0775699	0.519316	0.272961	0.765671		-0.0107333	-0.0020183	0.499536	0.251964	0.747109		0.0758907	0.0994969	0.524718	0.755821	0.293615		-0.31976	-0.297638	0.426332	0.60198	0.250684
	0.0775699	0.108871	0.527129	0.31342	0.740837		-0.0020183	0.0094352	0.502356	0.392173	0.61254		0.0994969	0.105006	0.526172	0.730495	0.321849		-0.297638	-0.284689	0.429559	0.634572	0.224545
	0.108871	0.119388	0.529768	0.366037	0.6935		0.0094352	0.0158134	0.503952	0.412088	0.595815		0.105006	0.110164	0.52749	0.61902	0.43596		-0.284689	-0.240801	0.440274	0.662403	0.218144
	0.119388	0.126372	0.531418	0.323532	0.739304		0.0158134	0.0454624	0.511355	0.42236	0.60035		0.110164	0.112473	0.527802	0.81386	0.241745		-0.240801	-0.228003	0.443315	0.643795	0.242834
	0.126372	0.136219	0.527863	-0.0511221	1.10685		0.0454624	0.0776251	0.519376	0.402163	0.636589		0.112473	0.137188	0.534016	0.857435	0.210597		-0.228003	-0.171555	0.457291	0.633981	0.280601
	0.136219	0.145663	0.536175	0.313056	0.759294		0.0776251	0.0849426	0.516664	-0.0292974	1.06262		0.137188	0.163372	0.540609	0.710783	0.370434		-0.171555	-0.165209	0.460117	0.70943	0.210804
	0.145663	0.164169	0.534625	0.17173	0.897521		0.0849426	0.137146	0.534146	0.348453	0.719838		0.163372	0.174655	0.543498	0.692005	0.39499		-0.165209	-0.145009	0.463918	0.718709	0.209128
	0.164169	0.18139	0.538744	0.182353	0.895136		0.137146	0.157028	0.539097	0.376622	0.701572		0.174655	0.176092	0.543776	0.707321	0.380232		-0.145009	-0.121861	0.469697	0.7804	0.158995
	0.18139	0.181409	0.545127	0.391264	0.69899		0.157028	0.163835	0.5399	0.108892	0.970907		0.176092	0.192851	0.541642	0.874178	0.209106		-0.121861	-0.0991763	0.47525	0.638019	0.312481
	0.181409	0.217216	0.542312	0.0110877	1.07354		0.163835	0.16885	0.541891	0.319349	0.764433		0.192851	0.222761	0.555396	0.718964	0.391827		-0.0991763	-0.0548485	0.486309	0.657145	0.315474
	0.217216	0.244629	0.560595	0.310971	0.810219		0.16885	0.170238	0.542435	0.449014	0.635857		0.222761	0.247709	0.561466	0.71683	0.406101		-0.0548485	-0.0541113	0.486594	0.770837	0.202351
	0.244629	0.273304	0.567818	0.416693	0.718943		0.170238	0.196065	0.54879	0.425516	0.672063		0.247709	0.277565	0.563607	0.864105	0.263109		-0.0541113	-0.0355573	0.491135	0.73521	0.24706
	0.273304	0.290704	0.572074	0.437416	0.706733		0.196065	0.216751	0.553787	0.389341	0.718233		0.277565	0.285223	0.570552	0.741824	0.399281		-0.0355573	-0.0156002	0.496104	0.63739	0.354817
	0.290704	0.295216	0.573018	0.405252	0.740784		0.216751	0.233611	0.558068	0.403817	0.712318		0.285223	0.291626	0.563578	0.993987	0.13317		-0.0156002	-0.0054258	0.498645	0.700574	0.296715
	0.295216	0.295487	0.571702	0.125431	1.01797		0.233611	0.2664	0.557454	0.203675	0.911233		0.291626	0.292845	0.572313	0.792049	0.352576		-0.0054258	0.0211753	0.505279	0.694481	0.316078
	0.295487	0.313259	0.577343	0.300627	0.854059		0.2664	0.273052	0.567507	0.354682	0.780331		0.292845	0.295481	0.573294	0.683602	0.462985		0.0211753	0.0238725	0.502656	0.900835	0.104478
	0.313259	0.3134	0.577531	0.380823	0.774239		0.273052	0.292662	0.572613	0.485973	0.659253		0.295481	0.29646	0.573367	0.767585	0.379149		0.0238725	0.0412147	0.510272	0.7575	0.263044
	0.3134	0.331028	0.581964	0.488087	0.675841		0.292662	0.29857	0.560635	-0.0079608	1.12923		0.29646	0.308573	0.576181	0.771632	0.380731		0.0412147	0.0620988	0.515454	0.768564	0.262343
	0.331028	0.333235	0.582446	0.465815	0.699077		0.29857	0.303844	0.57188	0.333524	0.810236		0.308573	0.313335	0.560178	1.07228	0.0480748		0.0620988	0.069769	0.517424	0.687788	0.34706
	0.333235	0.345673	0.58546	0.446419	0.724501		0.303844	0.326752	0.580924	0.466659	0.695189		0.313335	0.316038	0.578188	0.773576	0.382801		0.069769	0.0887334	0.522099	0.827288	0.216909
	0.345673	0.347267	0.585737	0.407704	0.763769		0.326752	0.338329	0.583754	0.498159	0.669349		0.316038	0.33456	0.573333	0.912483	0.234184		0.0887334	0.114748	0.528619	0.694736	0.362502
	0.347267	0.358915	0.588519	0.400799	0.776239		0.338329	0.346535	0.58576	0.507986	0.663533		0.33456	0.343469	0.584674	0.780422	0.388926		0.114748	0.137224	0.534174	0.746724	0.321623
	0.358915	0.372072	0.591762	0.382113	0.801411		0.346535	0.366544	0.579054	0.211756	0.946351		0.343469	0.363012	0.589558	0.76437	0.414747		0.137224	0.149936	0.537346	0.763586	0.311105
	0.372072	0.379574	0.593624	0.441665	0.745583		0.366544	0.383077	0.59457	0.495093	0.694046		0.363012	0.37907	0.593603	0.682428	0.504778		0.149936	0.151679	0.537747	0.771389	0.304105
	0.379574	0.382547	0.594448	0.494044	0.694851		0.383077	0.426728	0.604959	0.477142	0.732777		0.37907	0.398363	0.582523	0.975357	0.18969		0.151679	0.160253	0.539819	0.733904	0.345733
	0.382547	0.394908	0.589184	0.279849	0.89852		0.426728	0.430654	0.605912	0.477408	0.734415		0.398363	0.39967	0.598306	0.775892	0.42072		0.160253	0.162416	0.540458	0.715524	0.365392
	0.394908	0.413965	0.597964	0.360836	0.835093		0.430654	0.446432	0.594541	0.225294	0.963788		0.39967	0.400557	0.598794	0.681351	0.516237		0.162416	0.179757	0.544631	0.842714	0.246549
	0.413965	0.415372	0.602286	0.476947	0.727624		0.446432	0.456508	0.612101	0.493116	0.731087		0.400557	0.429546	0.605385	0.82628	0.38449		0.179757	0.182873	0.527916	1.08522	-0.0293895
	0.415372	0.435166	0.606997	0.460772	0.753223		0.456508	0.456628	0.611948	0.43733	0.786566		0.429546	0.474969	0.588601	1.16312	0.0140784		0.182873	0.218147	0.553963	0.929472	0.178454
	0.435166	0.448311	0.597282	0.258354	0.936209		0.456628	0.460654	0.608205	0.339094	0.877316		0.474969	0.491124	0.620263	0.729093	0.511432		0.218147	0.234531	0.558207	0.810986	0.305428
	0.448311	0.457883	0.612153	0.438578	0.785727		0.460654	0.467539	0.605355	0.304109	0.906601		0.491124	0.498244	0.621868	0.752418	0.491318		0.234531	0.245738	0.561003	0.787793	0.334214
	0.457883	0.467747	0.614619	0.455894	0.773345		0.467539	0.474356	0.600679	0.192455	1.0089		0.498244	0.514057	0.625464	0.801726	0.449201		0.245738	0.247348	0.5596	0.788817	0.330384
	0.467747	0.469595	0.600476	0.233419	0.967534		0.474356	0.475403	0.610506	0.364096	0.856917		0.514057	0.514464	0.625732	0.731873	0.519591		0.247348	0.250155	0.562009	0.76589	0.358127
	0.469595	0.475693	0.5953	0.187715	1.00289		0.475403	0.507822	0.60659	0.259022	0.954158		0.514464	0.519986	0.626677	0.831853	0.4215		0.250155	0.258636	0.564171	0.746551	0.38179
	0.475693	0.485345	0.618142	0.289905	0.946379		0.507822	0.540675	0.600767	0.0890773	1.11246		0.519986	0.524243	0.627936	0.778668	0.477204		0.258636	0.268534	0.560814	0.94035	0.181277
	0.485345	0.503597	0.623151	0.461811	0.78449		0.540675	0.544036	0.632162	0.447804	0.816521		0.524243	0.530018	0.614646	0.964064	0.265228		0.268534	0.310422	0.576619	0.868894	0.284344
	0.503597	0.511499	0.624877	0.460278	0.789477		0.544036	0.552201	0.634509	0.531129	0.73789		0.530018	0.549357	0.63367	0.801689	0.465651		0.310422	0.327724	0.581083	0.762049	0.400117
	0.511499	0.544012	0.632546	0.464068	0.801024		0.552201	0.561143	0.636483	0.50567	0.767296		0.549357	0.590534	0.637073	0.869017	0.405129		0.327724	0.34511	0.584914	0.895883	0.273945
	0.544012	0.566002	0.637693	0.497896	0.777489		0.561143	0.571146	0.638849	0.521451	0.756248		0.590534	0.591791	0.643257	0.862829	0.423684		0.34511	0.353434	0.58715	0.829473	0.344826
	0.566002	0.57022	0.638162	0.429236	0.847089		0.571146	0.572229	0.639164	0.518299	0.760028		0.591791	0.599675	0.645543	0.72264	0.568447		0.353434	0.380443	0.585466	0.938216	0.232716
	0.57022	0.579896	0.640897	0.531795	0.749999		0.572229	0.581811	0.641425	0.537347	0.745503		0.599675	0.60186	0.645963	0.752672	0.539254		0.380443	0.386812	0.59539	0.769639	0.421141
	0.579896	0.611842	0.64784	0.405603	0.890078		0.581811	0.600277	0.645546	0.506484	0.784608		0.60186	0.617551	0.649409	0.785156	0.513663		0.386812	0.412695	0.601275	0.876455	0.326096
	0.611842	0.616379	0.609717	0.0394532	1.17998		0.600277	0.605935	0.646891	0.542259	0.751522		0.617551	0.631321	0.652637	0.782057	0.523216		0.412695	0.43188	0.606053	0.811392	0.400714
	0.616379	0.645384	0.642637	0.35536	0.929915		0.605935	0.622858	0.650746	0.529233	0.77226		0.631321	0.658981	0.658904	0.770594	0.547214		0.43188	0.438262	0.607744	0.771783	0.443705
	0.645384	0.681264	0.657571	0.455278	0.859865		0.622858	0.623521	0.650993	0.586423	0.715563		0.658981	0.674615	0.66236	0.780091	0.544628		0.438262	0.473609	0.616046	0.841706	0.390386
	0.681264	0.691451	0.666153	0.56229	0.770016		0.623521	0.628057	0.651798	0.525442	0.778153		0.674615	0.685956	0.661339	0.828474	0.494204		0.473609	0.491048	0.620223	0.774784	0.465662
	0.691451	0.692539	0.643978	0.247169	1.04079		0.628057	0.63337	0.612331	0.0519206	1.17274		0.685956	0.694228	0.666575	0.808192	0.524957		0.491048	0.497993	0.621695	0.828511	0.414879
	0.692539	0.698358	0.667511	0.529941	0.805081		0.63337	0.646199	0.655806	0.522759	0.788853		0.694228	0.699	0.655198	0.926233	0.384162		0.497993	0.515369	0.625967	0.748356	0.503578
	0.698358	0.703957	0.669013	0.584775	0.753252		0.646199	0.667603	0.660517	0.504645	0.816389		0.699	0.699038	0.667286	0.893433	0.44114		0.515369	0.554463	0.631217	1.01133	0.251106
	0.703957	0.725168	0.668111	0.425323	0.910899		0.667603	0.672333	0.661986	0.588804	0.735167		0.699038	0.73022	0.674666	0.788124	0.561208		0.554463	0.561036	0.636523	0.806007	0.467039
	0.725168	0.739789	0.67678	0.536876	0.816684		0.672333	0.67782	0.663226	0.600403	0.72605		0.73022	0.738258	0.676206	0.836241	0.516171		0.561036	0.586586	0.641973	0.896324	0.387622
	0.739789	0.74264	0.677319	0.550257	0.804381		0.67782	0.690715	0.665894	0.557397	0.77439		0.738258	0.754105	0.679878	0.815599	0.544157		0.586586	0.58881	0.642957	0.78854	0.497373
	0.74264	0.75689	0.680383	0.545308	0.815458		0.690715	0.719674	0.672384	0.564867	0.779901		0.754105	0.763845	0.681634	0.860697	0.502571		0.58881	0.592783	0.639547	0.928329	0.350764
	0.75689	0.762392	0.681669	0.562737	0.8006		0.719674	0.728025	0.674201	0.565318	0.783084		0.763845	0.766934	0.682651	0.805256	0.560047		0.592783	0.593468	0.643883	0.852963	0.434802
	0.762392	0.767806	0.682898	0.559785	0.806011		0.728025	0.733442	0.675318	0.55596	0.794676		0.766934	0.77035	0.633486	1.18928	0.0776936		0.593468	0.621864	0.640217	0.951305	0.329129
	0.767806	0.793476	0.688359	0.543266	0.833453		0.733442	0.748347	0.655729	0.264959	1.0465		0.77035	0.782861	0.685938	0.820847	0.551029		0.621864	0.638969	0.654111	0.822939	0.485283
	0.793476	0.802744	0.636341	0.0755304	1.19715		0.748347	0.751826	0.672553	0.460401	0.884706		0.782861	0.785382	0.680201	0.887852	0.47255		0.638969	0.639351	0.6542	0.845739	0.46266
	0.802744	0.802821	0.690039	0.482905	0.897173		0.751826	0.769161	0.683212	0.568364	0.79806		0.785382	0.809207	0.691766	0.813269	0.570263		0.639351	0.661029	0.659365	0.800132	0.518598
	0.802821	0.813637	0.692514	0.537569	0.847458		0.769161	0.774182	0.669848	0.39789	0.941807		0.809207	0.822437	0.694444	0.840762	0.548126		0.661029	0.676358	0.66246	0.887895	0.437025
	0.813637	0.844036	0.699074	0.559588	0.83856		0.774182	0.781851	0.686005	0.616239	0.755771		0.822437	0.837498	0.697164	0.914862	0.479465		0.676358	0.709637	0.670148	0.806868	0.533428
	0.844036	0.863678	0.702953	0.515236	0.890669		0.781851	0.781888	0.685816	0.562055	0.809578		0.837498	0.867625	0.704037	0.819442	0.588632		0.709637	0.742884	0.677349	0.810328	0.544369
	0.863678	0.864634	0.702891	0.512059	0.893724		0.781888	0.794546	0.688627	0.591175	0.786079		0.867625	0.880322	0.706259	0.855011	0.557508		0.742884	0.743168	0.676555	1.01082	0.342289
	0.864634	0.865699	0.702702	0.480803	0.9246		0.794546	0.801878	0.690053	0.54349	0.836616		0.880322	0.899735	0.710416	0.886352	0.53448		0.743168	0.744447	0.677882	0.7748	0.580965
	0.865699	0.901381	0.710844	0.556603	0.865084		0.801878	0.81173	0.684573	0.472015	0.897131		0.899735	0.90537	0.711899	0.817798	0.606		0.744447	0.751011	0.679052	0.85839	0.499714
	0.901381	0.91683	0.71341	0.471104	0.955717		0.81173	0.815994	0.693013	0.553085	0.832942		0.90537	0.906346	0.71202	0.854544	0.569496		0.751011	0.805523	0.631829	1.18439	0.0792667
	0.91683	0.930946	0.716201	0.487844	0.944558		0.815994	0.838256	0.697736	0.566815	0.828657		0.906346	0.906792	0.694191	1.00809	0.380292		0.805523	0.83492	0.683924	0.96223	0.405618
	0.930946	0.931886	0.717228	0.604715	0.829741		0.838256	0.854536	0.701151	0.573374	0.828928		0.906792	0.920727	0.711156	1.09467	0.327646		0.83492	0.841262	0.693593	0.912399	0.474787
	0.931886	0.932247	0.717012	0.578735	0.855289		0.854536	0.862405	0.703131	0.641928	0.764334		0.920727	0.921106	0.715156	0.790263	0.640049		0.841262	0.871568	0.704558	0.900247	0.508869
	0.932247	0.955471	0.722028	0.605682	0.838373		0.862405	0.896446	0.710088	0.606865	0.813311		0.921106	0.923656	0.707636	0.982213	0.433059		0.871568	0.881899	0.689963	0.997226	0.382701
	0.955471	0.960825	0.716884	0.533103	0.900666		0.896446	0.901157	0.711029	0.622902	0.799157		0.923656	0.932197	0.717222	0.846152	0.588293		0.881899	0.883528	0.707224	0.972715	0.441733
	0.960825	1.00242	0.731073	0.57371	0.888437		0.901157	0.915783	0.70762	0.515314	0.899927		0.932197	0.940494	0.69337	1.06255	0.324189		0.883528	0.88959	0.708521	0.875092	0.54195
	1.00242	1.01846	0.734486	0.621837	0.847135		0.915783	0.918671	0.713976	0.527215	0.900737		0.940494	0.942916	0.719608	0.794629	0.644586		0.88959	0.904951	0.70686	0.94954	0.46418
	1.01846	1.02134	0.73496	0.613728	0.856193		0.918671	0.944861	0.718898	0.482535	0.955261		0.942916	0.953757	0.721392	0.863103	0.579682		0.904951	0.932425	0.717226	0.880658	0.553794
	1.02134	1.03086	0.736844	0.623712	0.849975		0.944861	0.949919	0.720482	0.54243	0.898535		0.953757	0.962319	0.722951	0.910296	0.535605		0.932425	0.954523	0.672034	1.17172	0.17235
	1.03086	1.0385	0.73838	0.633336	0.843424		0.949919	0.966298	0.723771	0.562526	0.885017		0.962319	0.989812	0.728893	0.835467	0.622319		0.954523	0.957055	0.721963	0.879487	0.564438
	1.0385	1.04914	0.740236	0.597517	0.882955		0.966298	0.967306	0.723998	0.544844	0.903151		0.989812	0.992919	0.729277	0.838507	0.620047		0.957055	0.961333	0.723179	0.843503	0.602856
	1.04914	1.07839	0.746052	0.672602	0.819502		0.967306	0.978587	0.726762	0.661307	0.792218		0.992919	1.03546	0.737725	0.846871	0.628578		0.961333	0.962077	0.723249	0.874087	0.572412
	1.07839	1.07853	0.746057	0.653503	0.838612		0.978587	1.0066	0.732269	0.657925	0.806613		1.03546	1.0494	0.739704	0.931328	0.548081		0.962077	0.980956	0.726655	0.902854	0.550456
	1.07853	1.08689	0.746775	0.535474	0.958076		1.0066	1.01115	0.733096	0.639535	0.826656		1.0494	1.06267	0.742985	0.836796	0.649173		0.980956	1.00157	0.731064	0.972785	0.489343
	1.08689	1.09495	0.748931	0.600188	0.897674		1.01115	1.02189	0.726144	0.516307	0.935981		1.06267	1.07631	0.745093	0.941824	0.548362		1.00157	1.00494	0.727765	0.912686	0.542843
	1.09495	1.11864	0.753219	0.628244	0.878194		1.02189	1.0384	0.738374	0.649914	0.826833		1.07631	1.08947	0.747769	0.922247	0.573291		1.00494	1.0065	0.732199	0.872046	0.592353
	1.11864	1.12479	0.754509	0.634492	0.874526		1.0384	1.05296	0.741293	0.680825	0.801761		1.08947	1.09967	0.749622	0.878194	0.621049		1.0065	1.01426	0.718732	1.05932	0.378146
	1.12479	1.13629	0.749905	0.571014	0.928796		1.05296	1.06294	0.74307	0.640466	0.845673		1.09967	1.11006	0.752041	0.822704	0.681377		1.01426	1.04971	0.740246	0.892743	0.58775
	1.13629	1.14633	0.758784	0.698716	0.818852		1.06294	1.06776	0.744128	0.684621	0.803634		1.11006	1.14589	0.75865	0.830181	0.687119		1.04971	1.05951	0.742528	0.827784	0.657272
	1.14633	1.15211	0.75937	0.599257	0.919482		1.06776	1.06839	0.743707	0.606429	0.880985		1.14589	1.14771	0.759014	0.827497	0.690532		1.05951	1.08137	0.728253	1.01696	0.439546
	1.15211	1.16045	0.76109	0.654648	0.867532		1.06839	1.09842	0.749735	0.658253	0.841216		1.14771	1.1594	0.760899	0.868823	0.652976		1.08137	1.09073	0.734171	0.971455	0.496887
	1.16045	1.17367	0.76357	0.66725	0.859889		1.09842	1.10183	0.750427	0.649897	0.850957		1.1594	1.16371	0.761371	0.898213	0.62453		1.09073	1.09129	0.748413	0.865816	0.63101
	1.17367	1.17795	0.763912	0.593667	0.934157		1.10183	1.11282	0.752543	0.675109	0.829977		1.16371	1.17828	0.736908	1.03493	0.43889		1.09129	1.09555	0.749153	0.876092	0.622214
	1.17795	1.1855	0.688962	0.170815	1.20711		1.11282	1.13526	0.734966	0.468853	1.00108		1.17828	1.18837	0.766258	0.864596	0.667919		1.09555	1.09637	0.744047	0.93615	0.551944
	1.1855	1.201	0.759851	0.581606	0.938097		1.13526	1.13853	0.757094	0.653242	0.860945		1.18837	1.18878	0.765604	0.951046	0.580161		1.09637	1.10468	0.750845	0.869067	0.632622
	1.201	1.20828	0.769808	0.6758	0.863816		1.13853	1.13896	0.757156	0.659411	0.8549		1.18878	1.20074	0.7685	0.850588	0.686412		1.10468	1.10695	0.750843	0.913845	0.587841
	1.20828	1.23859	0.775233	0.709716	0.84075		1.13896	1.15135	0.759456	0.663266	0.855646		1.20074	1.2057	0.768963	0.899686	0.638241		1.10695	1.11972	0.688538	1.2357	0.141378
	1.23859	1.24146	0.770282	0.604645	0.935918		1.15135	1.15492	0.689065	0.178654	1.19948		1.2057	1.21485	0.770499	0.937377	0.603621		1.11972	1.12665	0.754627	0.90092	0.608334
	1.24146	1.24757	0.776779	0.704824	0.848733		1.15492	1.20656	0.769566	0.688866	0.850265		1.21485	1.21606	0.695303	1.2064	0.184204		1.12665	1.13186	0.755842	0.988188	0.523497
	1.24757	1.24837	0.752745	0.471897	1.03359		1.20656	1.21873	0.771683	0.666678	0.876688		1.21606	1.22541	0.765119	0.949648	0.580589		1.13186	1.15108	0.753415	0.934974	0.571856
	1.24837	1.28684	0.783306	0.665345	0.901266		1.21873	1.2204	0.771972	0.692373	0.85157		1.22541	1.23026	0.773498	0.879815	0.667182		1.15108	1.17509	0.76374	0.902334	0.625147
	1.28684	1.29895	0.785148	0.6725	0.897796		1.2204	1.22087	0.771875	0.670106	0.873644		1.23026	1.26309	0.771369	0.987642	0.555096		1.17509	1.20245	0.768262	0.908347	0.628177
	1.29895	1.30338	0.779339	0.601795	0.956883		1.22087	1.22187	0.771829	0.610254	0.933405		1.26309	1.2673	0.770186	0.952558	0.587814		1.20245	1.22355	0.772588	0.902943	0.642233
	1.30338	1.30459	0.786431	0.692164	0.880697		1.22187	1.2526	0.777115	0.649341	0.90489		1.2673	1.27833	0.782037	0.857487	0.706588		1.22355	1.23355	0.768743	0.936665	0.60082
	1.30459	1.3084	0.786985	0.692457	0.881513		1.2526	1.25722	0.777489	0.586273	0.968706		1.27833	1.27892	0.780918	0.951243	0.610593		1.23355	1.23551	0.76992	0.914964	0.624875
	1.3084	1.31172	0.78742	0.670525	0.904315		1.25722	1.27871	0.781665	0.66386	0.899469		1.27892	1.3077	0.76467	1.02906	0.500277		1.23551	1.24128	0.77499	0.948766	0.601214
	1.31172	1.32629	0.790029	0.701754	0.878304		1.27871	1.28357	0.782855	0.695738	0.869972		1.3077	1.30935	0.787021	0.884568	0.689473		1.24128	1.25016	0.776891	0.904309	0.649472
	1.32629	1.32779	0.782426	0.610965	0.953888		1.28357	1.29187	0.784392	0.724109	0.844674		1.30935	1.31539	0.781988	0.944882	0.619094		1.25016	1.25194	0.755601	1.06755	0.44365
	1.32779	1.35267	0.78707	0.604425	0.969715		1.29187	1.31106	0.782332	0.625305	0.93936		1.31539	1.32248	0.789402	0.875653	0.703151		1.25194	1.25285	0.777464	0.908271	0.646656
	1.35267	1.35885	0.762349	0.418262	1.10644		1.31106	1.31353	0.769295	0.527425	1.01117		1.32248	1.32747	0.789427	0.9606	0.618255		1.25285	1.26079	0.778938	0.893099	0.664776
	1.35885	1.36861	0.76782	0.482486	1.05315		1.31353	1.33607	0.727149	0.322507	1.13179		1.32747	1.32987	0.790137	0.922179	0.658095		1.26079	1.26186	0.779218	0.912682	0.645753
	1.36861	1.39794	0.737504	0.357504	1.1175		1.33607	1.35952	0.795551	0.72934	0.861762		1.32987	1.33081	0.79071	0.880843	0.700577		1.26186	1.27068	0.780626	0.897894	0.663359
	1.39794	1.39915	0.80149	0.689429	0.913551		1.35952	1.36271	0.796081	0.725791	0.866372		1.33081	1.33462	0.791258	0.907811	0.674704		1.27068	1.28327	0.782325	0.925176	0.639473
	1.39915	1.41406	0.804301	0.72842	0.880183		1.36271	1.36605	0.796674	0.725456	0.867892		1.33462	1.3369	0.791201	0.945549	0.636853		1.28327	1.28658	0.782907	0.932383	0.633432
	1.41406	1.42299	0.798315	0.628185	0.968444		1.36605	1.36767	0.78638	0.605397	0.967362		1.3369	1.3375	0.791867	0.871969	0.711764		1.28658	1.30919	0.781416	0.970337	0.592496
	1.42299	1.4257	0.778882	0.521157	1.03661		1.36767	1.37106	0.797241	0.699906	0.894576		1.3375	1.34691	0.785334	0.967719	0.60295		1.30919	1.32401	0.789681	0.887461	0.691902
	1.4257	1.43404	0.80064	0.615353	0.985926		1.37106	1.38138	0.791041	0.645344	0.936739		1.34691	1.36163	0.794799	0.982742	0.606855		1.32401	1.32451	0.789465	1.00912	0.569809
	1.43404	1.43453	0.778945	0.487088	1.0708		1.38138	1.38587	0.788002	0.603683	0.972321		1.36163	1.3639	0.795858	0.916752	0.674964		1.32451	1.33872	0.791852	0.929501	0.654204
	1.43453	1.43541	0.807049	0.685128	0.92897		1.38587	1.39101	0.800692	0.730089	0.871296		1.3639	1.38802	0.798866	1.00932	0.588414		1.33872	1.34094	0.792325	0.901013	0.683638
	1.43541	1.45765	0.810667	0.695317	0.926017		1.39101	1.40037	0.802046	0.71354	0.890551		1.38802	1.38871	0.791803	0.974346	0.609261		1.34094	1.34877	0.793654	0.905499	0.68181
	1.45765	1.48517	0.791483	0.55154	1.03143		1.40037	1.40208	0.802089	0.674312	0.929866		1.38871	1.42621	0.805956	0.911604	0.700309		1.34877	1.35373	0.794565	0.891784	0.697346
	1.48517	1.49092	0.815988	0.743282	0.888694		1.40208	1.43596	0.783608	0.530836	1.03638		1.42621	1.42663	0.743204	1.12205	0.364357		1.35373	1.36018	0.795352	0.922745	0.667958
	1.49092	1.50251	0.817229	0.696503	0.937956		1.43596	1.44121	0.808587	0.751335	0.865839		1.42663	1.45564	0.801587	0.967535	0.63564		1.36018	1.36951	0.796241	0.999302	0.59318
	1.50251	1.50583	0.817853	0.705915	0.929791		1.44121	1.4481	0.781139	0.518445	1.04383		1.45564	1.45908	0.811189	0.894826	0.727551		1.36951	1.37257	0.797572	0.993783	0.601361
	1.50583	1.52357	0.820726	0.71543	0.926023		1.4481	1.45716	0.8106	0.690158	0.931041		1.45908	1.46312	0.811503	0.940011	0.682995		1.37257	1.38693	0.799595	0.951368	0.647823
	1.52357	1.52469	0.820935	0.725037	0.916832		1.45716	1.46497	0.812044	0.727963	0.896124		1.46312	1.46544	0.81194	0.9208	0.703079		1.38693	1.39662	0.800791	0.968971	0.632611
	1.52469	1.5351	0.8224	0.719864	0.924937		1.46497	1.48092	0.814446	0.73867	0.890223		1.46544	1.46618	0.803855	0.982663	0.625047		1.39662	1.3979	0.801391	0.949983	0.652799
	1.5351	1.53544	0.822585	0.733484	0.911687		1.48092	1.48628	0.79206	0.542186	1.04193		1.46618	1.46964	0.812218	0.940436	0.684		1.3979	1.3991	0.795766	0.956178	0.635353
	1.53544	1.53712	0.799826	0.570285	1.02937		1.48628	1.50055	0.803509	0.606068	1.00095		1.46964	1.47493	0.812918	0.945636	0.6802		1.3991	1.40622	0.798726	0.953476	0.643976
	1.53712	1.53991	0.822703	0.689996	0.95541		1.50055	1.507	0.818346	0.742304	0.894388		1.47493	1.48404	0.806519	0.970964	0.642075		1.40622	1.40643	0.803038	0.897706	0.708371
	1.53991	1.54014	0.823012	0.716806	0.929218		1.507	1.51033	0.818906	0.746144	0.891668		1.48404	1.49497	0.791157	1.03544	0.546876		1.40643	1.41246	0.80396	0.895455	0.712464
	1.54014	1.54235	0.823755	0.770902	0.876608		1.51033	1.51785	0.789699	0.5244	1.055		1.49497	1.50834	0.8182	0.947605	0.688796		1.41246	1.42212	0.805383	0.917195	0.693571
	1.54235	1.58852	0.830191	0.744591	0.915792		1.51785	1.53311	0.822361	0.746354	0.898368		1.50834	1.51215	0.796898	1.02673	0.567066		1.42212	1.44182	0.792731	1.02012	0.565339
	1.58852	1.5886	0.829235	0.661648	0.996822		1.53311	1.53497	0.82266	0.765338	0.879981		1.51215	1.52484	0.820955	0.915086	0.726825		1.44182	1.44357	0.808804	0.929169	0.688438
	1.5886	1.5887	0.830268	0.753724	0.906811		1.53497	1.55711	0.825673	0.752078	0.899268		1.52484	1.57099	0.827437	0.92623	0.728644		1.44357	1.47603	0.812508	0.998454	0.626561
	1.5887	1.61628	0.815024	0.599673	1.03038		1.55711	1.55841	0.826013	0.758659	0.893368		1.57099	1.57897	0.828953	0.895301	0.762605		1.47603	1.52517	0.821157	0.935356	0.706957
	1.61628	1.62203	0.83485	0.751498	0.918201		1.55841	1.56323	0.826695	0.762344	0.891046		1.57897	1.58722	0.829512	0.942968	0.716055		1.52517	1.52632	0.815787	0.988497	0.643077
	1.62203	1.62645	0.835406	0.74115	0.929662		1.56323	1.56848	0.819014	0.68507	0.952958		1.58722	1.59003	0.830359	0.904694	0.756025		1.52632	1.53122	0.815548	0.952381	0.678716
	1.62645	1.63167	0.828877	0.683906	0.973849		1.56848	1.58931	0.830303	0.764684	0.895921		1.59003	1.59329	0.830854	0.917495	0.744212		1.53122	1.54173	0.823316	0.925265	0.721367
	1.63167	1.64537	0.837961	0.75521	0.920712		1.58931	1.59029	0.830136	0.727209	0.933063		1.59329	1.60569	0.8157	1.02189	0.609512		1.54173	1.54884	0.80652	1.02633	0.586707
	1.64537	1.64972	0.838626	0.764047	0.913205		1.59029	1.59706	0.831494	0.766558	0.89643		1.60569	1.60818	0.832849	0.915695	0.750002		1.54884	1.5594	0.825962	0.920233	0.731691
	1.64972	1.6616	0.8394	0.677881	1.00092		1.59706	1.59985	0.831809	0.762571	0.901047		1.60818	1.61093	0.832521	0.968172	0.69687		1.5594	1.56403	0.82675	0.941196	0.712304
	1.6616	1.66948	0.814915	0.572392	1.05744		1.59985	1.60004	0.831397	0.723051	0.939742		1.61093	1.61531	0.833646	0.937935	0.729357		1.56403	1.56684	0.827218	0.902092	0.752344
	1.66948	1.67945	0.842422	0.738281	0.946562		1.60004	1.6433	0.837176	0.713891	0.960462		1.61531	1.62136	0.834853	0.898724	0.770981		1.56684	1.57887	0.828806	0.922163	0.735448
	1.67945	1.686	0.843556	0.780868	0.906243		1.6433	1.65696	0.830139	0.677977	0.982301		1.62136	1.63149	0.836193	0.919165	0.75322		1.57887	1.5824	0.829176	0.953586	0.704767
	1.686	1.69553	0.844669	0.770912	0.918426		1.65696	1.66298	0.840237	0.732398	0.948076		1.63149	1.63606	0.836458	0.929974	0.742941		1.5824	1.58606	0.823702	1.07547	0.571929
	1.69553	1.70519	0.845976	0.772121	0.919832		1.66298	1.66551	0.840927	0.792436	0.889419		1.63606	1.6361	0.836862	0.908419	0.765305		1.58606	1.58722	0.829577	0.97744	0.681716
	1.70519	1.71824	0.847451	0.752585	0.942318		1.66551	1.66823	0.819117	0.590198	1.04804		1.6361	1.63626	0.836681	0.919295	0.754067		1.58722	1.59538	0.831106	1.01039	0.65182
	1.71824	1.73407	0.849488	0.750574	0.948401		1.66823	1.67308	0.841584	0.752198	0.930971		1.63626	1.64154	0.818841	1.04744	0.590241		1.59538	1.60284	0.826287	0.959923	0.692652
	1.73407	1.74554	0.851184	0.77756	0.924809		1.67308	1.67564	0.842194	0.773869	0.91052		1.64154	1.64254	0.817538	1.03918	0.5959		1.60284	1.61334	0.833411	0.932141	0.734681
	1.74554	1.75767	0.852356	0.76005	0.944662		1.67564	1.68549	0.843534	0.791086	0.895983		1.64254	1.65933	0.832342	0.992842	0.671843		1.61334	1.6148	0.833785	0.928457	0.739113
	1.75767	1.75815	0.852212	0.736138	0.968285		1.68549	1.71912	0.847822	0.777402	0.918243		1.65933	1.65977	0.839939	0.92025	0.759628		1.6148	1.6196	0.834404	0.930434	0.738374
	1.75815	1.75899	0.846089	0.716061	0.976116		1.71912	1.72259	0.848329	0.784073	0.912584		1.65977	1.66377	0.840602	0.906126	0.775077		1.6196	1.6252	0.827379	0.981721	0.673037
	1.75899	1.77654	0.855044	0.777736	0.932352		1.72259	1.74447	0.77414	0.313989	1.23429		1.66377	1.66695	0.813968	1.07305	0.554885		1.6252	1.62585	0.829635	0.983941	0.675329
	1.77654	1.77864	0.855302	0.779926	0.930678		1.74447	1.74922	0.851717	0.792311	0.911123		1.66695	1.6829	0.835047	0.98109	0.689004		1.62585	1.63014	0.835733	0.947057	0.72441
	1.77864	1.78048	0.855368	0.752551	0.958185		1.74922	1.75245	0.851653	0.757777	0.945529		1.6829	1.69142	0.844256	0.916168	0.772344		1.63014	1.63129	0.835897	0.961717	0.710078
	1.78048	1.79844	0.857837	0.795564	0.920109		1.75245	1.75604	0.852482	0.77686	0.928105		1.69142	1.72278	0.848162	0.926916	0.769408		1.63129	1.63224	0.836028	0.958595	0.713462
	1.79844	1.80778	0.853526	0.747899	0.959153		1.75604	1.75626	0.852364	0.752783	0.951946		1.72278	1.7344	0.849824	0.918277	0.781372		1.63224	1.63683	0.836124	0.999935	0.672313
	1.80778	1.81122	0.859236	0.790262	0.92821		1.75626	1.75902	0.852636	0.768905	0.936367		1.7344	1.74221	0.850901	0.9005	0.801302		1.63683	1.639	0.836951	0.948985	0.724917
	1.81122	1.8156	0.859654	0.783241	0.936066		1.75902	1.76264	0.853382	0.793017	0.913747		1.74221	1.74544	0.851246	0.917491	0.785001		1.639	1.64739	0.838409	0.912042	0.764776
	1.8156	1.81671	0.838955	0.622678	1.05523		1.76264	1.76533	0.85358	0.783865	0.923295		1.74544	1.7469	0.85104	0.950871	0.751211		1.64739	1.64815	0.838055	0.941689	0.73442
	1.81671	1.82543	0.840628	0.64102	1.04024		1.76533	1.76999	0.825086	0.567014	1.08316		1.7469	1.76169	0.852972	0.931215	0.774729		1.64815	1.65036	0.838687	0.921653	0.755721
	1.82543	1.83082	0.861533	0.773835	0.94923		1.76999	1.77158	0.854477	0.794526	0.914428		1.76169	1.76649	0.853764	0.924325	0.783204		1.65036	1.66942	0.84123	0.92575	0.756711
	1.83082	1.84234	0.857705	0.721296	0.994113		1.77158	1.77708	0.85521	0.801896	0.908524		1.76649	1.7833	0.849812	0.987124	0.712501		1.66942	1.67797	0.842376	0.9257	0.759052
	1.84234	1.84236	0.862966	0.790623	0.935308		1.77708	1.77827	0.855145	0.780484	0.929805		1.7833	1.78425	0.782108	1.22805	0.336161		1.67797	1.68054	0.84276	0.937848	0.747672
	1.84236	1.84961	0.863604	0.765463	0.961745		1.77827	1.78544	0.856111	0.782714	0.929509		1.78425	1.79636	0.857251	0.943551	0.770952		1.68054	1.68104	0.827549	1.02775	0.627351
	1.84961	1.85668	0.864709	0.794791	0.934627		1.78544	1.78615	0.856417	0.814925	0.897908		1.79636	1.82435	0.860842	0.937822	0.783861		1.68104	1.68107	0.84189	1.0151	0.668684
	1.85668	1.86157	0.864919	0.776688	0.953149		1.78615	1.79089	0.855896	0.743996	0.967796		1.82435	1.83461	0.861449	0.96481	0.758089		1.68107	1.70178	0.837735	0.975333	0.700136
	1.86157	1.86738	0.865363	0.765417	0.96531		1.79089	1.79692	0.836963	0.621851	1.05208		1.83461	1.8446	0.863174	0.940212	0.786135		1.70178	1.70264	0.841877	0.950348	0.733407
	1.86738	1.86759	0.85595	0.707343	1.00456		1.79692	1.80712	0.858945	0.813637	0.904253		1.8446	1.85189	0.843655	1.04602	0.641288		1.70264	1.71132	0.835583	0.998067	0.673098
	1.86759	1.87272	0.865257	0.701506	1.02901		1.80712	1.8078	0.858895	0.800208	0.917581		1.85189	1.85561	0.864601	0.929861	0.799342		1.71132	1.71805	0.847619	0.933764	0.761473
	1.87272	1.87502	0.866708	0.793145	0.940271		1.8078	1.81111	0.835811	0.630721	1.0409		1.85561	1.86817	0.845811	1.05099	0.64063		1.71805	1.71821	0.842631	0.983599	0.701663
	1.87502	1.8762	0.847232	0.665663	1.0288		1.81111	1.81747	0.850891	0.701056	1.00073		1.86817	1.88707	0.859687	0.996057	0.723317		1.71821	1.72059	0.848004	0.93548	0.760527
	1.8762	1.88386	0.846216	0.634512	1.05792		1.81747	1.82047	0.851185	0.719046	0.983323		1.88707	1.88711	0.868234	0.938732	0.797736		1.72059	1.73325	0.844211	0.964119	0.724303
	1.88386	1.88923	0.868553	0.813241	0.923865		1.82047	1.82449	0.840481	0.644832	1.03613		1.88711	1.88727	0.850081	1.0265	0.673659		1.73325	1.74172	0.845643	0.990183	0.701103
	1.88923	1.89272	0.868655	0.788533	0.948777		1.82449	1.84849	0.863801	0.80955	0.918051		1.88727	1.89264	0.861026	0.986299	0.735752		1.74172	1.7445	0.850936	0.938548	0.763324
	1.89272	1.89342	0.864102	0.742477	0.985727		1.84849	1.84915	0.863842	0.799986	0.927699		1.89264	1.90514	0.869804	0.975268	0.76434		1.7445	1.74471	0.851029	0.932666	0.769392
	1.89342	1.91419	0.86496	0.734802	0.995118		1.84915	1.86499	0.865592	0.783439	0.947745		1.90514	1.91822	0.865565	0.981214	0.749916		1.74471	1.74699	0.851366	0.935578	0.767154
	1.91419	1.91575	0.795803	0.357785	1.23382		1.86499	1.87601	0.856812	0.711249	1.00238		1.91822	1.92796	0.872785	0.940596	0.804975		1.74699	1.75669	0.852629	0.933491	0.771767
	1.91575	1.9209	0.850196	0.641752	1.05864		1.87601	1.88653	0.867487	0.768546	0.966427		1.92796	1.92895	0.865876	1.01265	0.719104		1.75669	1.78243	0.855118	1.04832	0.661913
	1.9209	1.92741	0.866001	0.730356	1.00165		1.88653	1.89198	0.868799	0.801598	0.936001		1.92895	1.93626	0.873358	0.959392	0.787324		1.78243	1.78874	0.856271	0.963121	0.749421
	1.92741	1.93321	0.873365	0.801859	0.944871		1.89198	1.89926	0.869663	0.814521	0.924804		1.93626	1.93794	0.873499	0.968037	0.778961		1.78874	1.78995	0.856845	0.91408	0.79961
	1.93321	1.93438	0.873374	0.797785	0.948962		1.89926	1.91568	0.871544	0.826113	0.916974		1.93794	1.94031	0.874213	0.936229	0.812196		1.78995	1.80149	0.857915	0.95299	0.762839
	1.93438	1.94044	0.873758	0.779291	0.968224		1.91568	1.92335	0.872355	0.816149	0.928562		1.94031	1.95158	0.875367	0.940698	0.810035		1.80149	1.81333	0.859514	0.956205	0.762822
	1.94044	1.95231	0.849807	0.631901	1.06771		1.92335	1.94802	0.875102	0.813391	0.936813		1.95158	1.9607	0.876168	0.953806	0.798531		1.81333	1.82611	0.860626	0.993556	0.727697
	1.95231	1.99599	0.880139	0.804933	0.955344		1.94802	1.95569	0.875775	0.810403	0.941148		1.9607	1.97324	0.877678	0.955378	0.799978		1.82611	1.82678	0.861139	0.947887	0.77439
	1.99599	1.99608	0.880028	0.801954	0.958101		1.95569	1.95943	0.856299	0.681872	1.03072		1.97324	1.97361	0.877803	0.940275	0.815331		1.82678	1.82885	0.860892	0.989384	0.7324
	1.99608	2.00562	0.874815	0.768312	0.981318		1.95943	1.96394	0.849672	0.626304	1.07304		1.97361	1.97631	0.870452	0.986691	0.754214		1.82885	1.8517	0.851181	1.0474	0.654961
	2.00562	2.01188	0.875959	0.756461	0.995458		1.96394	1.97745	0.878325	0.829294	0.927357		1.97631	1.97757	0.872807	0.980491	0.765122		1.8517	1.86536	0.860964	1.00685	0.715078
	2.01188	2.01233	0.86031	0.66178	1.05884		1.97745	1.97753	0.878328	0.823626	0.933031		1.97757	1.98025	0.867074	1.02349	0.710656		1.86536	1.8761	0.866787	0.94699	0.786585
	2.01233	2.01898	0.882587	0.821411	0.943762		1.97753	1.97903	0.878341	0.816671	0.940011		1.98025	1.98084	0.878446	0.947513	0.809378		1.8761	1.89025	0.868669	0.935154	0.802184
	2.01898	2.02065	0.882719	0.818326	0.947112		1.97903	1.98458	0.879085	0.822074	0.936096		1.98084	1.98341	0.878868	0.9414	0.816336		1.89025	1.89275	0.868775	0.948009	0.78954
	2.02065	2.02427	0.883118	0.8187	0.947536		1.98458	1.99034	0.879613	0.823322	0.935905		1.98341	1.98344	0.878867	0.947613	0.810122		1.89275	1.89454	0.864403	0.977896	0.750909
	2.02427	2.02737	0.883028	0.78113	0.984925		1.99034	1.9915	0.879798	0.826391	0.933206		1.98344	1.98765	0.879219	0.943302	0.815135		1.89454	1.90041	0.869569	0.962761	0.776378
	2.02737	2.03396	0.884214	0.833918	0.93451		1.9915	1.99472	0.880057	0.826616	0.933497		1.98765	1.98853	0.861813	1.03274	0.690884		1.90041	1.90192	0.792506	1.23802	0.346989
	2.03396	2.03825	0.884537	0.828021	0.941052		1.99472	2	0.872036	0.75265	0.991423		1.98853	1.9895	0.879475	0.934107	0.824844		1.90192	1.90557	0.855637	1.02883	0.682443
	2.03825	2.05324	0.886084	0.818549	0.953619		2	2.00252	0.872748	0.761031	0.984465		1.9895	1.99456	0.880025	0.93967	0.82038		1.90557	1.90966	0.870461	0.978266	0.762655
	2.05324	2.05518	0.88628	0.826951	0.94561		2.00252	2.01261	0.875854	0.77777	0.973938		1.99456	1.99511	0.872025	0.98313	0.76092		1.90966	1.91226	0.870964	0.952677	0.789251
	2.05518	2.06175	0.868391	0.694863	1.04192		2.01261	2.01377	0.881782	0.810873	0.952691		1.99511	1.99927	0.880534	0.939712	0.821356		1.91226	1.92052	0.860098	1.07342	0.646775
	2.06175	2.0656	0.880359	0.766069	0.99465		2.01377	2.02243	0.882906	0.821875	0.943937		1.99927	2.00221	0.862115	1.04889	0.675343		1.92052	1.93014	0.873131	0.939131	0.807131
	2.0656	2.06901	0.887689	0.833305	0.942073		2.02243	2.0268	0.883342	0.817161	0.949524		2.00221	2.02372	0.876968	0.98608	0.767856		1.93014	1.93297	0.868197	0.98254	0.753854
	2.06901	2.06925	0.887637	0.812236	0.963037		2.0268	2.02893	0.883516	0.826607	0.940425		2.02372	2.02582	0.877784	0.988658	0.766908		1.93297	1.93353	0.873443	0.944458	0.802428
	2.06925	2.07381	0.867931	0.685058	1.0508		2.02893	2.03226	0.88405	0.83249	0.93561		2.02582	2.03288	0.883839	0.953905	0.813773		1.93353	1.94978	0.875281	0.939828	0.810733
	2.07381	2.07529	0.809963	0.38345	1.23648		2.03226	2.04155	0.81394	0.415254	1.21263		2.03288	2.03437	0.884153	0.949701	0.818605		1.94978	1.95336	0.875609	0.946912	0.804307
	2.07529	2.08789	0.889614	0.840385	0.938844		2.04155	2.04526	0.876882	0.759653	0.994111		2.03437	2.03759	0.884558	0.936614	0.832502		1.95336	1.96008	0.872288	0.986946	0.75763
	2.08789	2.09066	0.889828	0.825816	0.953841		2.04526	2.04676	0.885571	0.847672	0.92347		2.03759	2.04235	0.884978	0.948321	0.821634		1.96008	1.96398	0.876783	0.950581	0.802983
	2.09066	2.10573	0.88675	0.787727	0.985773		2.04676	2.04759	0.862482	0.673285	1.05168		2.04235	2.06209	0.865433	1.0512	0.679664		1.96398	1.96848	0.8773	0.944135	0.810464
	2.10573	2.11063	0.891791	0.833902	0.949679		2.04759	2.05111	0.88594	0.838429	0.933451		2.06209	2.07444	0.812359	1.23272	0.391994		1.96848	1.97257	0.87745	0.962308	0.792592
	2.11063	2.11531	0.885897	0.772094	0.999699		2.05111	2.05427	0.877099	0.763297	0.990901		2.07444	2.08025	0.888796	0.941583	0.836009		1.97257	1.97514	0.877859	0.973503	0.782214
	2.11531	2.12006	0.892616	0.833577	0.951654		2.05427	2.05743	0.878824	0.766714	0.990934		2.08025	2.08654	0.88946	0.933237	0.845683		1.97514	1.98477	0.878842	0.962233	0.795452
	2.12006	2.12455	0.837463	0.520478	1.15445		2.05743	2.06062	0.886933	0.844821	0.929045		2.08654	2.09201	0.889797	0.962672	0.816922		1.98477	1.98605	0.878977	0.956231	0.801722
	2.12455	2.13265	0.893856	0.842483	0.945229		2.06062	2.06069	0.886858	0.833722	0.939993		2.09201	2.1131	0.891704	0.971154	0.812254		1.98605	1.99829	0.880306	0.968479	0.792133
	2.13265	2.13369	0.887404	0.789976	0.984833		2.06069	2.06254	0.88704	0.83414	0.939941		2.1131	2.11851	0.869633	1.0637	0.675569		1.99829	1.99835	0.880406	0.955643	0.805168
	2.13369	2.14302	0.894609	0.815918	0.9733		2.06254	2.06291	0.88713	0.83727	0.93699		2.11851	2.12172	0.892854	0.942109	0.843599		1.99835	1.9997	0.880546	0.965375	0.795718
	2.14302	2.15322	0.891316	0.807609	0.975022		2.06291	2.07258	0.887853	0.827102	0.948605		2.12172	2.13297	0.893881	0.946862	0.840901		1.9997	2.02723	0.883504	0.94245	0.824558
	2.15322	2.15674	0.895661	0.800287	0.991035		2.07258	2.07623	0.888488	0.835262	0.941714		2.13297	2.14163	0.894717	0.943635	0.845799		2.02723	2.02775	0.883567	0.941331	0.825804
	2.15674	2.1644	0.896799	0.838948	0.95465		2.07623	2.07836	0.882049	0.777976	0.986123		2.14163	2.14211	0.889659	0.977778	0.80154		2.02775	2.03987	0.884455	0.977596	0.791314
	2.1644	2.1654	0.896898	0.83482	0.958976		2.07836	2.08069	0.8889	0.847642	0.930159		2.14211	2.14228	0.889086	0.990427	0.787746		2.03987	2.04383	0.885053	0.95996	0.810146
	2.1654	2.16651	0.896885	0.830678	0.963092		2.08069	2.10102	0.890842	0.841623	0.94006		2.14228	2.15012	0.89537	0.955652	0.835088		2.04383	2.04397	0.884954	0.986017	0.783891
	2.16651	2.17124	0.897548	0.854759	0.940337		2.10102	2.10648	0.891356	0.828128	0.954585		2.15012	2.15197	0.883834	1.02185	0.745816		2.04397	2.05092	0.885863	0.948108	0.823617
	2.17124	2.1749	0.897685	0.819752	0.975618		2.10648	2.11638	0.892295	0.836663	0.947928		2.15197	2.15831	0.895976	0.97226	0.819692		2.05092	2.0583	0.886506	0.97327	0.799743
	2.1749	2.18027	0.891904	0.793527	0.990281		2.11638	2.13281	0.887862	0.796383	0.97934		2.15831	2.16031	0.896308	0.964395	0.828221		2.0583	2.07137	0.88419	0.975355	0.793024
	2.18027	2.18631	0.898841	0.84021	0.957472		2.13281	2.15035	0.89554	0.845932	0.945147		2.16031	2.16731	0.897124	0.945058	0.84919		2.07137	2.08043	0.888166	1.01177	0.764567
	2.18631	2.19837	0.899951	0.850175	0.949727		2.15035	2.16919	0.897237	0.84139	0.953085		2.16731	2.16764	0.897052	0.95228	0.841824		2.08043	2.08316	0.878999	1.03652	0.721478
	2.19837	2.2019	0.896213	0.817186	0.97524		2.16919	2.17524	0.897778	0.841594	0.953962		2.16764	2.17275	0.897379	0.961562	0.833197		2.08316	2.09328	0.890072	0.951629	0.828515
	2.2019	2.22284	0.902115	0.850707	0.953523		2.17524	2.1808	0.898181	0.826453	0.96991		2.17275	2.19812	0.899796	0.962712	0.836881		2.09328	2.09646	0.890364	0.947918	0.83281
	2.22284	2.22928	0.90249	0.84109	0.96389		2.1808	2.18998	0.899224	0.859433	0.939016		2.19812	2.21527	0.9014	0.950223	0.852576		2.09646	2.10631	0.891075	0.981762	0.800388
	2.22928	2.22994	0.885318	0.721353	1.04928		2.18998	2.19056	0.821685	0.440493	1.20288		2.21527	2.21624	0.901468	0.958667	0.84427		2.10631	2.12042	0.892393	0.971966	0.81282
	2.22994	2.23896	0.903524	0.85341	0.953639		2.19056	2.21812	0.901615	0.846787	0.956444		2.21624	2.21766	0.901694	0.950158	0.853231		2.12042	2.1352	0.894064	0.955826	0.832301
	2.23896	2.2414	0.903037	0.79868	1.0074		2.21812	2.21906	0.901669	0.84252	0.960818		2.21766	2.22213	0.902007	0.957389	0.846624		2.1352	2.13744	0.879814	1.03074	0.728887
	2.2414	2.2443	0.903826	0.829863	0.977788		2.21906	2.22099	0.901746	0.837727	0.965764		2.22213	2.225	0.885805	1.03722	0.73439		2.13744	2.14974	0.89524	0.98503	0.805451
	2.2443	2.24652	0.838337	0.440404	1.23627		2.22099	2.22313	0.902215	0.860062	0.944368		2.225	2.22542	0.902201	0.965881	0.838521		2.14974	2.15269	0.895439	1.02566	0.765217
	2.24652	2.26218	0.90545	0.845832	0.965068		2.22313	2.22967	0.902801	0.861527	0.944076		2.22542	2.22928	0.902599	0.953796	0.851403		2.15269	2.15626	0.896014	0.975074	0.816954
	2.26218	2.26335	0.905594	0.840612	0.970577		2.22967	2.23348	0.868647	0.630132	1.10716		2.22928	2.23148	0.902934	0.950875	0.854994		2.15626	2.16282	0.891547	0.98507	0.798024
	2.26335	2.26929	0.901354	0.802925	0.999784		2.23348	2.23377	0.903157	0.856938	0.949375		2.23148	2.23933	0.866234	1.09981	0.632663		2.16282	2.17067	0.885578	1.0487	0.722455
	2.26929	2.27431	0.906548	0.85706	0.956036		2.23377	2.23418	0.896242	0.80141	0.991074		2.23933	2.25122	0.904596	0.950748	0.858444		2.17067	2.17159	0.897443	0.964447	0.83044
	2.27431	2.2784	0.907008	0.871577	0.942438		2.23418	2.25009	0.904527	0.85651	0.952544		2.25122	2.25481	0.904872	0.971696	0.838048		2.17159	2.17399	0.897697	0.963537	0.831857
	2.2784	2.28722	0.907644	0.850887	0.964402		2.25009	2.27475	0.872315	0.657448	1.08718		2.25481	2.26024	0.905326	0.958128	0.852525		2.17399	2.17678	0.892291	0.993494	0.791088
	2.28722	2.28723	0.840374	0.477386	1.20336		2.27475	2.2867	0.907728	0.876179	0.939277		2.26024	2.26137	0.905302	0.964113	0.846492		2.17678	2.17753	0.898021	0.964746	0.831296
	2.28723	2.2875	0.90773	0.861305	0.954156		2.2867	2.28997	0.907892	0.850635	0.965148		2.26137	2.2906	0.842476	1.23049	0.454468		2.17753	2.21952	0.901891	0.956328	0.847455
	2.2875	2.28983	0.907676	0.842535	0.972816		2.28997	2.29123	0.890128	0.735926	1.04433		2.2906	2.29225	0.887751	1.05079	0.724717		2.21952	2.22197	0.902012	0.959627	0.844396
	2.28983	2.29045	0.907902	0.851136	0.964667		2.29123	2.29584	0.845984	0.470925	1.22104		2.29225	2.29892	0.89603	1.03233	0.759731		2.22197	2.22841	0.9026	1.01014	0.795062
	2.29045	2.29098	0.907887	0.855698	0.960077		2.29584	2.3015	0.886524	0.71552	1.05753		2.29892	2.30024	0.901688	0.999036	0.804339		2.22841	2.23499	0.903211	0.957383	0.849039
	2.29098	2.30464	0.909002	0.857343	0.960661		2.3015	2.30247	0.891107	0.730654	1.05156		2.30024	2.30586	0.909216	0.954732	0.8637		2.23499	2.23581	0.903297	0.955794	0.8508
	2.30464	2.31682	0.897743	0.761193	1.03429		2.30247	2.31116	0.909586	0.86531	0.953862		2.30586	2.3116	0.908345	1.03834	0.778353		2.23581	2.24188	0.903727	0.964814	0.842639
	2.31682	2.32037	0.910434	0.867762	0.953105		2.31116	2.31264	0.909709	0.861727	0.957692		2.3116	2.31788	0.843917	1.2004	0.487429		2.24188	2.24736	0.903964	0.977834	0.830094
	2.32037	2.32709	0.899262	0.780466	1.01806		2.31264	2.31314	0.909823	0.86696	0.952686		2.31788	2.3189	0.910318	0.948781	0.871856		2.24736	2.25069	0.900339	0.989248	0.811429
	2.32709	2.33031	0.873019	0.651072	1.09497		2.31314	2.32167	0.910319	0.853046	0.967591		2.3189	2.32037	0.839847	1.19027	0.489419		2.25069	2.26565	0.905825	0.968065	0.843584
	2.33031	2.34572	0.912265	0.850855	0.973674		2.32167	2.32343	0.910626	0.861079	0.960173		2.32037	2.32134	0.910364	0.966964	0.853765		2.26565	2.30151	0.89449	1.03566	0.753322
	2.34572	2.34799	0.911888	0.812047	1.01173		2.32343	2.33329	0.84565	0.492171	1.19913		2.32134	2.3417	0.911695	0.978656	0.844734		2.30151	2.30213	0.892488	1.04355	0.74143
	2.34799	2.36333	0.913945	0.883232	0.944658		2.33329	2.33361	0.897958	0.769353	1.02656		2.3417	2.34598	0.912413	0.968163	0.856662		2.30213	2.30641	0.90927	0.960969	0.857572
	2.36333	2.36673	0.914012	0.86651	0.961514		2.33361	2.34433	0.912373	0.867011	0.957735		2.34598	2.34848	0.91272	0.950129	0.875311		2.30641	2.30879	0.909446	0.968316	0.850575
	2.36673	2.36923	0.914391	0.878557	0.950225		2.34433	2.34886	0.912766	0.875946	0.949585		2.34848	2.35875	0.913082	0.991709	0.834454		2.30879	2.31053	0.894454	1.03903	0.749876
	2.36923	2.37106	0.914484	0.869346	0.959621		2.34886	2.35149	0.896641	0.745124	1.04816		2.35875	2.36108	0.913287	0.989801	0.836772		2.31053	2.31247	0.897954	1.02393	0.771974
	2.37106	2.3776	0.894074	0.732106	1.05604		2.35149	2.35636	0.90213	0.78886	1.0154		2.36108	2.37556	0.914633	0.979429	0.849837		2.31247	2.33587	0.911494	0.97563	0.847357
	2.3776	2.37896	0.865805	0.587672	1.14394		2.35636	2.35808	0.890152	0.704814	1.07549		2.37556	2.38287	0.915409	0.954998	0.875819		2.33587	2.33596	0.911436	0.980502	0.842371
	2.37896	2.38639	0.915652	0.874339	0.956967		2.35808	2.36697	0.913845	0.842872	0.984818		2.38287	2.38346	0.867619	1.13475	0.600488		2.33596	2.33918	0.911903	0.963939	0.859868
	2.38639	2.39746	0.903405	0.771618	1.03519		2.36697	2.36835	0.907614	0.814005	1.00122		2.38346	2.38458	0.91548	0.962886	0.868074		2.33918	2.34484	0.912251	0.976724	0.847779
	2.39746	2.39978	0.916612	0.863079	0.970146		2.36835	2.3714	0.914479	0.873581	0.955378		2.38458	2.38588	0.915601	0.960526	0.870677		2.34484	2.35596	0.91311	0.981599	0.84462
	2.39978	2.4154	0.917825	0.870717	0.964933		2.3714	2.37252	0.897205	0.744022	1.05039		2.38588	2.38666	0.91573	0.95208	0.87938		2.35596	2.35835	0.913216	0.996634	0.829799
	2.4154	2.41786	0.901586	0.74944	1.05373		2.37252	2.3777	0.864305	0.58652	1.14209		2.38666	2.39016	0.915885	0.96318	0.86859		2.35835	2.37006	0.914138	0.973043	0.855234
	2.41786	2.42442	0.918338	0.861502	0.975174		2.3777	2.37936	0.907371	0.810809	1.00393		2.39016	2.39317	0.915977	0.970894	0.86106		2.37006	2.37041	0.914408	0.962944	0.865873
	2.42442	2.43502	0.919008	0.849424	0.988592		2.37936	2.38034	0.915042	0.861479	0.968605		2.39317	2.39637	0.870513	1.13664	0.604389		2.37041	2.37631	0.914846	0.96854	0.861152
	2.43502	2.43779	0.919556	0.880525	0.958586		2.38034	2.39435	0.916175	0.870243	0.962106		2.39637	2.4079	0.917272	0.96768	0.866863		2.37631	2.37802	0.90007	1.05172	0.748423
	2.43779	2.43877	0.91958	0.877739	0.961421		2.39435	2.40905	0.911971	0.829962	0.993979		2.4079	2.41553	0.905987	1.02252	0.789449		2.37802	2.38113	0.906394	1.02188	0.790907
	2.43877	2.45248	0.920658	0.88396	0.957357		2.40905	2.41279	0.917697	0.876485	0.958909		2.41553	2.42258	0.918134	0.979729	0.85654		2.38113	2.38151	0.915251	0.969553	0.860948
	2.45248	2.46038	0.920302	0.814756	1.02585		2.41279	2.41372	0.917687	0.87591	0.959464		2.42258	2.42467	0.913892	0.994014	0.83377		2.38151	2.39692	0.911489	0.998363	0.824616
	2.46038	2.4638	0.921351	0.874786	0.967917		2.41372	2.41438	0.899546	0.754883	1.04421		2.42467	2.42995	0.918924	0.960542	0.877307		2.39692	2.41821	0.918029	0.966038	0.87002
	2.4638	2.46582	0.855473	0.528295	1.18265		2.41438	2.41556	0.905281	0.77756	1.033		2.42995	2.43407	0.919335	0.950221	0.88845		2.41821	2.42036	0.918118	0.974751	0.861484
	2.46582	2.46899	0.917829	0.846041	0.989617		2.41556	2.42178	0.918436	0.889088	0.947785		2.43407	2.43794	0.919568	0.962289	0.876847		2.42036	2.42797	0.9188	0.968028	0.869573
	2.46899	2.48124	0.922701	0.8864	0.959001		2.42178	2.42316	0.918454	0.878069	0.958838		2.43794	2.44181	0.919906	0.952403	0.88741		2.42797	2.43281	0.919054	0.983026	0.855083
	2.48124	2.48531	0.922888	0.874518	0.971259		2.42316	2.42836	0.918898	0.884177	0.95362		2.44181	2.44786	0.920334	0.956581	0.884086		2.43281	2.43356	0.902579	1.06207	0.743084
	2.48531	2.4858	0.922802	0.861858	0.983746		2.42836	2.43072	0.918903	0.873218	0.964588		2.44786	2.45097	0.915624	1.00317	0.828078		2.43356	2.43684	0.919105	0.987389	0.850821
	2.4858	2.48853	0.923251	0.887231	0.959271		2.43072	2.43487	0.91923	0.876743	0.961717		2.45097	2.45257	0.920412	0.97985	0.860973		2.43684	2.43885	0.874653	1.10287	0.646434
	2.48853	2.48925	0.918864	0.82545	1.01228		2.43487	2.43493	0.91941	0.889556	0.949263		2.45257	2.45381	0.920617	0.965075	0.876159		2.43885	2.44501	0.919995	0.975675	0.864315
	2.48925	2.4912	0.910692	0.793232	1.02815		2.43493	2.44403	0.920066	0.886982	0.95315		2.45381	2.45496	0.906556	1.04372	0.769396		2.44501	2.45783	0.920898	0.980503	0.861292
	2.4912	2.49309	0.923307	0.868387	0.978228		2.44403	2.44891	0.9204	0.885033	0.955766		2.45496	2.45523	0.920664	0.979512	0.861815		2.45783	2.47429	0.922099	0.975879	0.868319
	2.49309	2.5001	0.919879	0.84116	0.998599		2.44891	2.45488	0.920872	0.889757	0.951988		2.45523	2.48098	0.909257	1.0351	0.783419		2.47429	2.47438	0.922174	0.97377	0.870578
	2.5001	2.50432	0.920172	0.850564	0.989779		2.45488	2.45536	0.873198	0.606661	1.13973		2.48098	2.48913	0.923282	0.964204	0.88236		2.47438	2.47662	0.922341	0.969016	0.875666
	2.50432	2.51892	0.908763	0.771549	1.04598		2.45536	2.46533	0.92156	0.885412	0.957708		2.48913	2.49298	0.923274	0.978306	0.868242		2.47662	2.47903	0.918667	0.999595	0.837738
	2.51892	2.5294	0.919911	0.833364	1.00646		2.46533	2.46631	0.921485	0.873911	0.969059		2.49298	2.49371	0.917977	0.998911	0.837044		2.47903	2.4797	0.922534	1.01287	0.832198
	2.5294	2.53083	0.922296	0.846664	0.997928		2.46631	2.47383	0.92214	0.882839	0.961441		2.49371	2.49991	0.906719	1.05056	0.762874		2.4797	2.48197	0.910482	1.02747	0.793489
	2.53083	2.54651	0.927079	0.871612	0.982546		2.47383	2.48214	0.922695	0.876443	0.968948		2.49991	2.50448	0.924194	0.981164	0.867224		2.48197	2.48457	0.922761	0.996093	0.849428
	2.54651	2.54696	0.92727	0.890845	0.963696		2.48214	2.4836	0.92275	0.874096	0.971404		2.50448	2.50565	0.919486	0.993763	0.845209		2.48457	2.49177	0.923468	0.967221	0.879716
	2.54696	2.54756	0.92697	0.868626	0.985313		2.4836	2.49137	0.918273	0.84119	0.995356		2.50565	2.52575	0.925817	0.964572	0.887061		2.49177	2.49564	0.863004	1.16276	0.563251
	2.54756	2.54765	0.927322	0.890495	0.964149		2.49137	2.49185	0.923464	0.881495	0.965433		2.52575	2.53543	0.926508	0.959958	0.893059		2.49564	2.49627	0.923497	1.02368	0.82331
	2.54765	2.55118	0.927567	0.888436	0.966698		2.49185	2.49983	0.924065	0.887887	0.960242		2.53543	2.53826	0.922105	1.00142	0.842787		2.49627	2.50443	0.924123	0.981222	0.867024
	2.55118	2.56251	0.923495	0.847712	0.999277		2.49983	2.5028	0.924204	0.885043	0.963365		2.53826	2.55312	0.899093	1.0997	0.698482		2.50443	2.51405	0.924618	0.991587	0.857649
	2.56251	2.57423	0.928909	0.884821	0.972997		2.5028	2.52235	0.925623	0.895317	0.95593		2.55312	2.57327	0.929022	0.966482	0.891562		2.51405	2.51474	0.914806	1.03346	0.796155
	2.57423	2.58793	0.929817	0.874403	0.98523		2.52235	2.52342	0.920184	0.833923	1.00644		2.57327	2.57441	0.928996	0.973476	0.884516		2.51474	2.516	0.924983	1.01783	0.832137
	2.58793	2.59818	0.930599	0.887737	0.973461		2.52342	2.52346	0.925699	0.893592	0.957806		2.57441	2.57514	0.929127	0.971248	0.887006		2.516	2.52133	0.924767	1.01708	0.832457
	2.59818	2.60126	0.911026	0.758981	1.06307		2.52346	2.52458	0.919155	0.83437	1.00394		2.57514	2.58301	0.929668	0.962652	0.896685		2.52133	2.53964	0.857107	1.20115	0.51306
	2.60126	2.60668	0.931196	0.896457	0.965935		2.52458	2.52831	0.926035	0.892483	0.959588		2.58301	2.58448	0.929779	0.964142	0.895417		2.53964	2.54424	0.861824	1.22247	0.50118
	2.60668	2.60851	0.931228	0.88675	0.975706		2.52831	2.52927	0.926032	0.884743	0.967322		2.58448	2.58469	0.929764	0.966112	0.893417		2.54424	2.55214	0.927564	0.973653	0.881475
	2.60851	2.61439	0.922775	0.811354	1.0342		2.52927	2.53372	0.926299	0.883784	0.968814		2.58469	2.59444	0.930365	0.966829	0.893902		2.55214	2.56872	0.92357	1.01129	0.835847
	2.61439	2.62222	0.932218	0.900569	0.963868		2.53372	2.53518	0.904638	0.741656	1.06762		2.59444	2.60036	0.926548	1.00013	0.852967		2.56872	2.57611	0.929082	0.98107	0.877094
	2.62222	2.62878	0.932478	0.892718	0.972238		2.53518	2.55862	0.928075	0.894961	0.961189		2.60036	2.61535	0.926084	1.00816	0.84401		2.57611	2.57862	0.925498	1.0117	0.839296
	2.62878	2.63542	0.932991	0.896657	0.969325		2.55862	2.56255	0.921795	0.837444	1.00615		2.61535	2.6184	0.931912	0.969128	0.894695		2.57862	2.58053	0.925162	1.02305	0.827278
	2.63542	2.64098	0.933324	0.891405	0.975243		2.56255	2.58884	0.930003	0.887553	0.972454		2.6184	2.62544	0.932266	0.974184	0.890347		2.58053	2.58488	0.925761	0.995372	0.85615
	2.64098	2.64464	0.913053	0.754679	1.07143		2.58884	2.59073	0.93013	0.894186	0.966074		2.62544	2.63461	0.93287	0.974581	0.89116		2.58488	2.5897	0.930118	0.966002	0.894233
	2.64464	2.64563	0.933579	0.89602	0.971137		2.59073	2.60539	0.930911	0.881223	0.980598		2.63461	2.63949	0.933256	0.96577	0.900742		2.5897	2.59314	0.925133	0.999646	0.850619
	2.64563	2.6788	0.93543	0.887913	0.982947		2.60539	2.61141	0.913879	0.774867	1.05289		2.63949	2.64039	0.926731	1.01054	0.842919		2.59314	2.59602	0.930428	0.979403	0.881453
	2.6788	2.68514	0.918577	0.782366	1.05479		2.61141	2.61375	0.912564	0.759982	1.06515		2.64039	2.65056	0.933506	0.993774	0.873237		2.59602	2.59984	0.927586	0.998182	0.856991
	2.68514	2.69071	0.933491	0.879361	0.98762		2.61375	2.62005	0.922112	0.820322	1.0239		2.65056	2.65524	0.933741	1.00052	0.866964		2.59984	2.60213	0.930503	0.994258	0.866748
	2.69071	2.69495	0.936401	0.885426	0.987375		2.62005	2.62046	0.918467	0.799156	1.03778		2.65524	2.65563	0.934196	0.970891	0.897501		2.60213	2.61325	0.91974	1.02713	0.812349
	2.69495	2.69574	0.936545	0.89104	0.98205		2.62046	2.62434	0.932035	0.884586	0.979485		2.65563	2.65981	0.929334	1.00425	0.854418		2.61325	2.65642	0.934248	0.981008	0.887489
	2.69574	2.71433	0.93779	0.906914	0.968667		2.62434	2.6248	0.932334	0.897346	0.967323		2.65981	2.6605	0.93461	0.962777	0.906443		2.65642	2.66802	0.926633	1.01533	0.837933
	2.71433	2.71767	0.938008	0.909949	0.966067		2.6248	2.63564	0.932793	0.885523	0.980064		2.6605	2.66839	0.91709	1.06321	0.77097		2.66802	2.67824	0.935538	0.979537	0.89154
	2.71767	2.72036	0.938065	0.900278	0.975853		2.63564	2.63582	0.933088	0.904752	0.961423		2.66839	2.66979	0.935079	0.973183	0.896975		2.67824	2.69374	0.929305	1.05113	0.807478
	2.72036	2.72511	0.923963	0.802723	1.0452		2.63582	2.63669	0.93259	0.878017	0.987162		2.66979	2.67095	0.935082	0.980009	0.890155		2.69374	2.69482	0.888469	1.14227	0.634672
	2.72511	2.72705	0.938489	0.905611	0.971366		2.63669	2.64488	0.93356	0.901015	0.966104		2.67095	2.6822	0.935912	0.964833	0.906991		2.69482	2.71612	0.926184	1.04099	0.81138
	2.72705	2.72739	0.938471	0.90409	0.972851		2.64488	2.64688	0.928685	0.857207	1.00016		2.6822	2.7124	0.937599	0.972179	0.903019		2.71612	2.73674	0.939053	0.975345	0.902761
	2.72739	2.72819	0.938519	0.900876	0.976162		2.64688	2.65453	0.934226	0.905262	0.96319		2.7124	2.71609	0.929471	1.01828	0.840666		2.73674	2.74188	0.939236	0.983011	0.895462
	2.72819	2.7382	0.939182	0.910387	0.967976		2.65453	2.67628	0.930812	0.856976	1.00465		2.71609	2.71879	0.938003	0.972319	0.903687		2.74188	2.75036	0.939419	1.00796	0.870878
	2.7382	2.74542	0.939138	0.887954	0.990323		2.67628	2.68495	0.936062	0.903317	0.968807		2.71879	2.72902	0.938433	0.98417	0.892696		2.75036	2.75527	0.940125	0.976325	0.903925
	2.74542	2.74587	0.939538	0.900844	0.978232		2.68495	2.68848	0.936295	0.908252	0.964338		2.72902	2.73052	0.938714	0.969637	0.907791		2.75527	2.76331	0.940495	0.980114	0.900875
	2.74587	2.76181	0.940311	0.896057	0.984566		2.68848	2.70194	0.937037	0.900196	0.973878		2.73052	2.73074	0.938683	0.976631	0.900736		2.76331	2.77088	0.938277	1.00133	0.875227
	2.76181	2.76481	0.940633	0.902668	0.978598		2.70194	2.70665	0.937198	0.890354	0.984041		2.73074	2.73281	0.938781	0.976739	0.900822		2.77088	2.77271	0.940994	0.985074	0.896915
	2.76481	2.76492	0.94053	0.894201	0.986859		2.70665	2.71052	0.937487	0.903467	0.971506		2.73281	2.7346	0.938787	0.979048	0.898527		2.77271	2.78065	0.938945	1.00951	0.868381
	2.76492	2.76666	0.940723	0.905072	0.976373		2.71052	2.71427	0.934014	0.873891	0.994137		2.7346	2.73907	0.935157	0.998196	0.872118		2.78065	2.78626	0.941781	0.986407	0.897155
	2.76666	2.76715	0.940754	0.900748	0.98076		2.71427	2.71715	0.872859	0.559966	1.18575		2.73907	2.74219	0.934851	0.996854	0.872848		2.78626	2.79575	0.926279	1.05605	0.796511
	2.76715	2.76918	0.940887	0.908892	0.972881		2.71715	2.71749	0.937916	0.900788	0.975044		2.74219	2.74795	0.939575	0.985548	0.893602		2.79575	2.85215	0.945338	0.978458	0.912219
	2.76918	2.77176	0.875513	0.564771	1.18626		2.71749	2.72038	0.937447	0.859456	1.01544		2.74795	2.75221	0.936573	0.993143	0.880004		2.85215	2.8547	0.941871	1.02387	0.85987
	2.77176	2.78825	0.941943	0.911777	0.97211		2.72038	2.7257	0.938257	0.899583	0.976932		2.75221	2.77104	0.94098	0.97788	0.90408		2.8547	2.8683	0.908687	1.11806	0.69931
	2.78825	2.80777	0.942986	0.911255	0.974717		2.7257	2.72765	0.933076	0.867181	0.998971		2.77104	2.77482	0.908893	1.08293	0.73486		2.8683	2.87084	0.937915	1.02852	0.847311
	2.80777	2.80794	0.942986	0.907477	0.978496		2.72765	2.73047	0.938766	0.913889	0.963644		2.77482	2.77641	0.928468	1.04024	0.816698		2.87084	2.87191	0.94634	0.981271	0.911408
	2.80794	2.80882	0.942767	0.894794	0.990739		2.73047	2.73147	0.938774	0.908247	0.969301		2.77641	2.77909	0.877899	1.18167	0.574126		2.87191	2.87908	0.94673	0.978003	0.915457
	2.80882	2.81135	0.938739	0.879188	0.998291		2.73147	2.73451	0.938932	0.90825	0.969613		2.77909	2.78412	0.941546	0.985367	0.897725		2.87908	2.88241	0.946809	0.982585	0.911033
	2.81135	2.82844	0.94397	0.903979	0.98396		2.73451	2.73505	0.93892	0.902017	0.975824		2.78412	2.78691	0.925465	1.05008	0.800848		2.88241	2.88518	0.947025	0.97976	0.91429
	2.82844	2.8312	0.941082	0.887423	0.99474		2.73505	2.73661	0.938987	0.901369	0.976605		2.78691	2.79371	0.931057	1.04802	0.814095		2.88518	2.88565	0.947028	0.981593	0.912463
	2.8312	2.83513	0.944422	0.911987	0.976857		2.73661	2.74104	0.939283	0.902217	0.976348		2.79371	2.79909	0.937659	1.00499	0.870331		2.88565	2.89262	0.947333	0.986165	0.9085
	2.83513	2.83734	0.89177	0.611373	1.17217		2.74104	2.7432	0.934455	0.867519	1.00139		2.79909	2.80231	0.942553	0.988091	0.897014		2.89262	2.91392	0.94543	1.00922	0.881639
	2.83734	2.84068	0.944767	0.91789	0.971646		2.7432	2.74789	0.939241	0.88048	0.998002		2.80231	2.80511	0.94271	0.984089	0.901331		2.91392	2.91736	0.948607	0.980379	0.916836
	2.84068	2.84161	0.944521	0.894835	0.994207		2.74789	2.75271	0.940004	0.913744	0.966264		2.80511	2.80536	0.942584	0.987243	0.897926		2.91736	2.9209	0.948741	0.991017	0.906466
	2.84161	2.85093	0.941127	0.884405	0.997848		2.75271	2.75432	0.940086	0.909845	0.970327		2.80536	2.81029	0.929815	1.04845	0.811183		2.9209	2.9275	0.942226	1.02467	0.859784
	2.85093	2.85193	0.945309	0.911652	0.978966		2.75432	2.75508	0.940083	0.907829	0.972337		2.81029	2.81038	0.938528	1.00429	0.872765		2.9275	2.93381	0.946763	1.01234	0.881185
	2.85193	2.85316	0.941535	0.882773	1.0003		2.75508	2.75598	0.940157	0.908675	0.97164		2.81038	2.82585	0.939801	1.00729	0.872316		2.93381	2.95183	0.950158	0.989994	0.910323
	2.85316	2.85463	0.924629	0.770271	1.07899		2.75598	2.76518	0.940622	0.905391	0.975853		2.82585	2.82961	0.932098	1.03293	0.831262		2.95183	2.96083	0.894465	1.1994	0.589534
	2.85463	2.87398	0.946326	0.904148	0.988503		2.76518	2.76855	0.940825	0.907554	0.974095		2.82961	2.82978	0.944124	0.981195	0.907053		2.96083	2.96144	0.950633	0.989287	0.911979
	2.87398	2.87896	0.911585	0.689937	1.13323		2.76855	2.77302	0.936589	0.867665	1.00551		2.82978	2.83556	0.94442	0.980552	0.908288		2.96144	2.9683	0.950983	0.987928	0.914039
	2.87896	2.88022	0.94315	0.887382	0.998917		2.77302	2.7739	0.941005	0.896189	0.985821		2.83556	2.83795	0.944334	0.995812	0.892856		2.9683	2.97221	0.95116	0.985973	0.916347
	2.88022	2.88085	0.946701	0.910094	0.983308		2.7739	2.77835	0.935408	0.861392	1.00942		2.83795	2.83804	0.928818	1.05609	0.801547		2.97221	2.97995	0.951364	1.01627	0.886456
	2.88085	2.90075	0.947791	0.917283	0.978299		2.77835	2.78871	0.942024	0.916525	0.967522		2.83804	2.84137	0.944596	0.991848	0.897344		2.97995	3.0037	0.952561	0.993394	0.911729
	2.90075	2.90364	0.944716	0.887768	1.00166		2.78871	2.7929	0.942217	0.913739	0.970696		2.84137	2.8427	0.944811	0.979207	0.910415		3.0037	3.0068	0.952714	0.984416	0.921013
	2.90364	2.90842	0.940052	0.860872	1.01923		2.7929	2.80361	0.942815	0.916488	0.969142		2.8427	2.86612	0.946036	0.977701	0.914371		3.0068	3.0162	0.953095	0.990358	0.915832
	2.90842	2.90871	0.948199	0.920256	0.976142		2.80361	2.80871	0.94297	0.911095	0.974845		2.86612	2.8752	0.895291	1.16207	0.62851		3.0162	3.0213	0.953369	0.987193	0.919545
	2.90871	2.92175	0.91929	0.761135	1.07744		2.80871	2.82055	0.927584	0.818719	1.03645		2.8752	2.87936	0.946696	0.980019	0.913372		3.0213	3.02445	0.943835	1.03306	0.854604
	2.92175	2.92269	0.945478	0.891778	0.999178		2.82055	2.82775	0.944059	0.909101	0.979016		2.87936	2.89273	0.947317	0.983831	0.910802		3.02445	3.03643	0.954072	0.9856	0.922544
	2.92269	2.93086	0.949249	0.919743	0.978755		2.82775	2.83566	0.944388	0.90606	0.982715		2.89273	2.89456	0.943748	1.00225	0.885242		3.03643	3.0487	0.952155	1.00755	0.89676
	2.93086	2.93156	0.949313	0.920582	0.978045		2.83566	2.84525	0.945009	0.918944	0.971074		2.89456	2.90091	0.947791	0.976517	0.919066		3.0487	3.05426	0.954888	0.983031	0.926744
	2.93156	2.94795	0.950066	0.918297	0.981836		2.84525	2.84652	0.938474	0.863285	1.01366		2.90091	2.90296	0.947777	0.98689	0.908663		3.05426	3.05609	0.953103	0.994726	0.91148
	2.94795	2.9488	0.935509	0.819198	1.05182		2.84652	2.84657	0.894163	0.635807	1.15252		2.90296	2.90848	0.948146	0.978457	0.917834		3.05609	3.06927	0.948848	1.02001	0.877683
	2.9488	2.95597	0.950453	0.921768	0.979139		2.84657	2.86004	0.910105	0.686547	1.13366		2.90848	2.92312	0.948895	0.97711	0.920681		3.06927	3.0783	0.95587	0.989099	0.922642
	2.95597	2.95888	0.950603	0.923737	0.977469		2.86004	2.86053	0.945666	0.908382	0.982949		2.92312	2.93714	0.942571	1.01471	0.870428		3.0783	3.07982	0.955831	0.99239	0.919271
	2.95888	2.97271	0.951205	0.920027	0.982382		2.86053	2.86652	0.940125	0.872393	1.00786		2.93714	2.93817	0.935021	1.05408	0.815967		3.07982	3.0811	0.955946	1.01206	0.899835
	2.97271	2.98314	0.951721	0.92463	0.978813		2.86652	2.87294	0.946311	0.911917	0.980704		2.93817	2.94085	0.949693	0.98121	0.918175		3.0811	3.09422	0.947915	1.02511	0.870724
	2.98314	2.98525	0.948508	0.89571	1.0013		2.87294	2.88193	0.946786	0.915637	0.977936		2.94085	2.9535	0.950137	0.988062	0.912211		3.09422	3.09592	0.956596	0.987058	0.926135
	2.98525	2.99571	0.952206	0.91787	0.986541		2.88193	2.88298	0.941361	0.87869	1.00403		2.9535	2.95913	0.950571	0.97987	0.921271		3.09592	3.09919	0.908142	1.21412	0.602169
	2.99571	3.00714	0.952774	0.91976	0.985788		2.88298	2.88784	0.946931	0.908562	0.985301		2.95913	2.96056	0.950562	0.983627	0.917496		3.09919	3.10193	0.95682	0.994133	0.919506
	3.00714	3.01354	0.953072	0.925583	0.98056		2.88784	2.89546	0.947502	0.9178	0.977204		2.96056	2.97135	0.950968	0.991355	0.91058		3.10193	3.10945	0.957129	0.991296	0.922961
	3.01354	3.02741	0.953602	0.922437	0.984767		2.89546	2.897	0.915304	0.746941	1.08367		2.97135	2.97283	0.951225	0.978762	0.923688		3.10945	3.11932	0.957554	0.991317	0.923792
	3.02741	3.03189	0.953744	0.919734	0.987754		2.897	2.90282	0.936603	0.831634	1.04157		2.97283	2.98185	0.951582	0.981365	0.9218		3.11932	3.12352	0.914785	1.14935	0.680219
	3.03189	3.03782	0.954162	0.928094	0.98023		2.90282	2.90284	0.947898	0.915728	0.980068		2.98185	2.982	0.947206	1.01556	0.878851		3.12352	3.12405	0.957503	1.01853	0.896474
	3.03782	3.04232	0.954234	0.917777	0.990691		2.90284	2.90346	0.947972	0.923033	0.972911		2.982	2.98263	0.951349	1.00091	0.901783		3.12405	3.13014	0.953392	1.01637	0.890419
	3.04232	3.047	0.95438	0.919453	0.989307		2.90346	2.90509	0.945707	0.902116	0.989297		2.98263	2.98316	0.947145	1.00231	0.891978		3.13014	3.13488	0.958099	0.994432	0.921767
	3.047	3.0494	0.951929	0.898459	1.0054		2.90509	2.90574	0.948008	0.917895	0.97812		2.98316	2.99073	0.938685	1.04819	0.829175		3.13488	3.13578	0.958166	0.994193	0.92214
	3.0494	3.05108	0.954651	0.925643	0.98366		2.90574	2.90741	0.943332	0.884622	1.00204		2.99073	2.99692	0.952268	0.982281	0.922254		3.13578	3.14294	0.958082	1.01247	0.903698
	3.05108	3.05341	0.954776	0.921193	0.988358		2.90741	2.90798	0.94814	0.919808	0.976473		2.99692	3.01108	0.948637	1.0068	0.89047		3.14294	3.14388	0.949575	1.03125	0.867902
	3.05341	3.05356	0.954833	0.928871	0.980796		2.90798	2.93221	0.949348	0.924358	0.974338		3.01108	3.01444	0.953148	0.977803	0.928493		3.14388	3.14957	0.958821	0.986471	0.931171
	3.05356	3.05617	0.939085	0.829924	1.04825		2.93221	2.93328	0.944923	0.889126	1.00072		3.01444	3.02242	0.948386	1.01859	0.878184		3.14957	3.15167	0.950058	1.03296	0.867161
	3.05617	3.05766	0.955042	0.929883	0.980201		2.93328	2.94219	0.949768	0.919635	0.9799		3.02242	3.02263	0.949901	1.00696	0.892839		3.15167	3.16824	0.959425	0.996689	0.922161
	3.05766	3.0637	0.943451	0.838832	1.04807		2.94219	2.9467	0.949882	0.918269	0.981494		3.02263	3.02995	0.953818	0.98058	0.927056		3.16824	3.16992	0.95954	0.991725	0.927354
	3.0637	3.06702	0.955452	0.932709	0.978195		2.9467	2.94868	0.937447	0.832532	1.04236		3.02995	3.03465	0.954038	0.981994	0.926082		3.16992	3.17202	0.95967	0.985285	0.934057
	3.06702	3.07518	0.955735	0.92353	0.987939		2.94868	2.9498	0.933342	0.819821	1.04686		3.03465	3.0372	0.954043	0.985447	0.922639		3.17202	3.18967	0.92878	1.11542	0.742143
	3.07518	3.07574	0.955767	0.925397	0.986138		2.9498	2.95287	0.95028	0.924777	0.975782		3.0372	3.03761	0.954173	0.977901	0.930445		3.18967	3.19606	0.952147	1.02905	0.875244
	3.07574	3.07881	0.945765	0.850313	1.04122		2.95287	2.96038	0.950713	0.929641	0.971786		3.03761	3.04768	0.954246	0.996823	0.91167		3.19606	3.19798	0.931754	1.09598	0.767524
	3.07881	3.0821	0.94482	0.861865	1.02778		2.96038	2.97912	0.951467	0.920879	0.982055		3.04768	3.05041	0.954662	0.983628	0.925697		3.19798	3.1985	0.960695	0.986101	0.935288
	3.0821	3.09003	0.953517	0.904419	1.00262		2.97912	2.98003	0.951605	0.928613	0.974597		3.05041	3.06569	0.914773	1.12905	0.700495		3.1985	3.20088	0.960769	0.987189	0.93435
	3.09003	3.09467	0.95654	0.92641	0.986669		2.98003	2.98358	0.951692	0.920663	0.98272		3.06569	3.06615	0.95529	0.985205	0.925375		3.20088	3.20212	0.960762	1.00111	0.920409
	3.09467	3.09946	0.915837	0.703994	1.12768		2.98358	2.99592	0.952248	0.923623	0.980872		3.06615	3.07114	0.955508	0.987166	0.923849		3.20212	3.20961	0.961094	0.989575	0.932613
	3.09946	3.09949	0.945196	0.845934	1.04446		2.99592	3.00113	0.952527	0.924757	0.980297		3.07114	3.08058	0.955946	0.987291	0.924601		3.20961	3.21283	0.961134	0.994797	0.927472
	3.09949	3.10085	0.908794	0.65567	1.16192		3.00113	3.00432	0.952437	0.918027	0.986846		3.08058	3.08781	0.956238	0.989186	0.92329		3.21283	3.21693	0.954972	1.02247	0.887475
	3.10085	3.11132	0.944282	0.838235	1.05033		3.00432	3.01894	0.953338	0.929651	0.977025		3.08781	3.09069	0.956396	0.983986	0.928806		3.21693	3.22848	0.961755	0.99227	0.93124
	3.11132	3.11474	0.957318	0.926036	0.9886		3.01894	3.02617	0.946444	0.875988	1.0169		3.09069	3.09743	0.956591	0.985346	0.927836		3.22848	3.2421	0.962265	0.990714	0.933816
	3.11474	3.12079	0.954666	0.909231	1.0001		3.02617	3.0304	0.953878	0.930378	0.977378		3.09743	3.10295	0.956953	0.979107	0.934798		3.2421	3.25638	0.962683	0.995875	0.92949
	3.12079	3.12168	0.957659	0.930703	0.984615		3.0304	3.03408	0.942272	0.840204	1.04434		3.10295	3.10666	0.957051	0.983304	0.930798		3.25638	3.25727	0.952934	1.03845	0.867423
	3.12168	3.13341	0.958188	0.934738	0.981637		3.03408	3.0354	0.943041	0.85514	1.03094		3.10666	3.10934	0.95348	1.00366	0.9033		3.25727	3.26037	0.963002	0.984636	0.941368
	3.13341	3.13522	0.958156	0.9263	0.990013		3.0354	3.03856	0.915487	0.713311	1.11766		3.10934	3.1154	0.931287	1.11484	0.747734		3.26037	3.27056	0.963293	0.994147	0.932438
	3.13522	3.14144	0.958162	0.912001	1.00432		3.03856	3.0408	0.939932	0.826867	1.053		3.1154	3.11604	0.957076	1.00068	0.913469		3.27056	3.27507	0.963451	0.990942	0.93596
	3.14144	3.14419	0.958581	0.932952	0.98421		3.0408	3.04211	0.954257	0.923894	0.98462		3.11604	3.11917	0.908759	1.16685	0.650669		3.27507	3.28044	0.963039	1.02429	0.901785
	3.14419	3.14702	0.958649	0.930743	0.986555		3.04211	3.04792	0.954536	0.925625	0.983446		3.11917	3.13729	0.958207	0.990657	0.925758		3.28044	3.28167	0.963677	0.990718	0.936635
	3.14702	3.15611	0.955155	0.89983	1.01048		3.04792	3.05019	0.954702	0.928767	0.980637		3.13729	3.14081	0.949041	1.02221	0.875875		3.28167	3.28627	0.941293	1.06522	0.817369
	3.15611	3.16088	0.959287	0.939367	0.979206		3.05019	3.0588	0.955062	0.92597	0.984153		3.14081	3.14251	0.958307	0.993447	0.923166		3.28627	3.30109	0.964402	0.98754	0.941264
	3.16088	3.18442	0.94645	0.852225	1.04068		3.0588	3.06754	0.950511	0.89575	1.00527		3.14251	3.14858	0.958767	0.981858	0.935675		3.30109	3.32005	0.965033	0.987596	0.942471
	3.18442	3.18775	0.960238	0.934095	0.986381		3.06754	3.08285	0.945619	0.847821	1.04342		3.14858	3.1545	0.94414	1.05635	0.831929		3.32005	3.32017	0.965026	0.990285	0.939768
	3.18775	3.19175	0.950507	0.872007	1.02901		3.08285	3.08617	0.956218	0.927336	0.985101		3.1545	3.15688	0.959089	0.983057	0.935121		3.32017	3.32317	0.959539	1.03554	0.883539
	3.19175	3.19406	0.959196	0.926447	0.991946		3.08617	3.09231	0.956422	0.929593	0.983251		3.15688	3.15774	0.958925	0.99404	0.923811		3.32317	3.32653	0.963872	1.00188	0.925867
	3.19406	3.20371	0.919282	0.715638	1.12293		3.09231	3.09359	0.945813	0.865676	1.02595		3.15774	3.17538	0.949014	1.04329	0.854744		3.32653	3.34167	0.965718	0.991306	0.94013
	3.20371	3.21449	0.954107	0.888872	1.01934		3.09359	3.10264	0.956828	0.930595	0.983061		3.17538	3.18187	0.952551	1.02858	0.876524		3.34167	3.35336	0.966113	0.992186	0.94004
	3.21449	3.22864	0.913928	0.649018	1.17884		3.10264	3.10547	0.948855	0.879111	1.0186		3.18187	3.18969	0.952089	1.03306	0.87112		3.35336	3.35658	0.96417	1.00507	0.923266
	3.22864	3.23889	0.96218	0.937783	0.986577		3.10547	3.11305	0.957371	0.932953	0.981788		3.18969	3.19117	0.960328	0.988536	0.93212		3.35658	3.35999	0.966346	0.990602	0.942091
	3.23889	3.25191	0.962498	0.92912	0.995876		3.11305	3.11326	0.957278	0.927941	0.986616		3.19117	3.19147	0.96043	0.984337	0.936523		3.35999	3.37626	0.966754	0.998944	0.934564
	3.25191	3.25295	0.962653	0.93723	0.988077		3.11326	3.11396	0.909878	0.655799	1.16396		3.19147	3.20211	0.960852	0.983332	0.938373		3.37626	3.37821	0.966906	1.00874	0.925076
	3.25295	3.25936	0.962842	0.938021	0.987663		3.11396	3.11481	0.957426	0.93196	0.982892		3.20211	3.20767	0.961045	0.984063	0.938027		3.37821	3.39073	0.965771	0.999159	0.932384
	3.25936	3.26339	0.951333	0.862201	1.04046		3.11481	3.11586	0.957498	0.936906	0.978089		3.20767	3.21383	0.961083	0.99617	0.925996		3.39073	3.39881	0.965996	1.00884	0.923148
	3.26339	3.26396	0.954802	0.877701	1.0319		3.11586	3.11738	0.953694	0.904571	1.00282		3.21383	3.21689	0.915473	1.17639	0.654561		3.39881	3.40349	0.967706	0.992304	0.943109
	3.26396	3.26501	0.910456	0.650493	1.17042		3.11738	3.12043	0.957526	0.924039	0.991014		3.21689	3.21988	0.919837	1.13171	0.707967		3.40349	3.40951	0.967728	1.0032	0.932252
	3.26501	3.27274	0.960237	0.917907	1.00257		3.12043	3.12072	0.957691	0.937519	0.977863		3.21988	3.22518	0.95746	1.00337	0.911549		3.40951	3.42113	0.931933	1.12903	0.734833
	3.27274	3.27657	0.963556	0.942187	0.984926		3.12072	3.13644	0.908923	0.634621	1.18322		3.22518	3.22616	0.961668	0.989347	0.933989		3.42113	3.44414	0.96605	1.00769	0.924408
	3.27657	3.27745	0.951955	0.873635	1.03028		3.13644	3.1477	0.955084	0.902417	1.00775		3.22616	3.2277	0.961792	0.985421	0.938163		3.44414	3.44912	0.965177	1.01433	0.916021
	3.27745	3.27947	0.963642	0.941991	0.985294		3.1477	3.17724	0.959901	0.93755	0.982252		3.2277	3.23135	0.959109	1.01013	0.90809		3.44912	3.45334	0.969255	1.00918	0.929327
	3.27947	3.28274	0.963715	0.934313	0.993116		3.17724	3.18261	0.955511	0.903151	1.00787		3.23135	3.233	0.94724	1.06222	0.832256		3.45334	3.46996	0.960497	1.04264	0.878351
	3.28274	3.28454	0.963841	0.943535	0.984147		3.18261	3.19566	0.925151	0.727274	1.12303		3.233	3.24718	0.962498	0.983941	0.941055		3.46996	3.48076	0.970081	0.990456	0.949705
	3.28454	3.2897	0.963962	0.939569	0.988355		3.19566	3.21226	0.961176	0.936852	0.9855		3.24718	3.25475	0.9627	0.988925	0.936476		3.48076	3.48378	0.970177	0.989119	0.951236
	3.2897	3.30058	0.964382	0.94366	0.985103		3.21226	3.2179	0.921938	0.716374	1.1275		3.25475	3.25814	0.962781	0.990647	0.934914		3.48378	3.48893	0.970231	0.996932	0.94353
	3.30058	3.31075	0.961356	0.920521	1.00219		3.2179	3.23142	0.961931	0.943091	0.980771		3.25814	3.27393	0.963411	0.986996	0.939827		3.48893	3.49467	0.970423	0.995509	0.945337
	3.31075	3.32831	0.963033	0.922512	1.00355		3.23142	3.23987	0.96218	0.935421	0.98894		3.27393	3.27559	0.9554	1.02229	0.888508		3.49467	3.49663	0.970441	0.99668	0.944202
	3.32831	3.33006	0.965333	0.938952	0.991713		3.23987	3.24653	0.962399	0.937614	0.987185		3.27559	3.27751	0.96352	0.98987	0.937169		3.49663	3.50135	0.970402	1.00043	0.940369
	3.33006	3.3315	0.965353	0.940344	0.990362		3.24653	3.2539	0.962772	0.944498	0.981045		3.27751	3.27843	0.912777	1.17734	0.648212		3.50135	3.52209	0.971237	0.991003	0.951472
	3.3315	3.33423	0.965424	0.94044	0.990407		3.2539	3.26173	0.961827	0.931678	0.991976		3.27843	3.28159	0.960821	1.00441	0.917228		3.52209	3.53541	0.971602	0.993946	0.949257
	3.33423	3.3391	0.965615	0.940251	0.990978		3.26173	3.26261	0.963058	0.942105	0.98401		3.28159	3.28792	0.927988	1.11523	0.740749		3.53541	3.54146	0.9704	0.999566	0.941235
	3.3391	3.35585	0.966176	0.941408	0.990945		3.26261	3.27071	0.959397	0.915283	1.00351		3.28792	3.28895	0.963923	0.988509	0.939337		3.54146	3.54151	0.971764	0.992631	0.950896
	3.35585	3.36227	0.948994	0.822313	1.07568		3.27071	3.27294	0.96343	0.944647	0.982213		3.28895	3.29397	0.962639	0.994434	0.930844		3.54151	3.56697	0.972422	0.995382	0.949462
	3.36227	3.37193	0.932241	0.750579	1.1139		3.27294	3.2762	0.963543	0.944931	0.982155		3.29397	3.29528	0.952551	1.03411	0.870995		3.56697	3.58116	0.972793	0.995979	0.949607
	3.37193	3.37641	0.966893	0.946492	0.987295		3.2762	3.28261	0.963723	0.940212	0.987235		3.29528	3.29947	0.964188	0.989994	0.938382		3.58116	3.58134	0.972708	0.997718	0.947699
	3.37641	3.38986	0.967216	0.941641	0.992792		3.28261	3.28603	0.963898	0.944104	0.983692		3.29947	3.30382	0.964481	0.986265	0.942698		3.58134	3.5827	0.972878	0.994986	0.950771
	3.38986	3.39298	0.953125	0.852864	1.05339		3.28603	3.28635	0.963897	0.943345	0.984448		3.30382	3.30836	0.954409	1.03374	0.875083		3.5827	3.58524	0.971621	0.999314	0.943928
	3.39298	3.39461	0.967373	0.942996	0.991749		3.28635	3.28838	0.916911	0.659409	1.17441		3.30836	3.31191	0.964694	0.988639	0.940748		3.58524	3.60142	0.935381	1.12801	0.742755
	3.39461	3.40371	0.967714	0.945476	0.989951		3.28838	3.29516	0.964214	0.944075	0.984353		3.31191	3.31566	0.961345	1.00499	0.917703		3.60142	3.60449	0.940832	1.12321	0.758452
	3.40371	3.42194	0.968213	0.943242	0.993183		3.29516	3.30879	0.964608	0.941244	0.987971		3.31566	3.32634	0.965269	0.983988	0.94655		3.60449	3.63408	0.97417	0.994089	0.954251
	3.42194	3.42391	0.968379	0.950133	0.986626		3.30879	3.31356	0.955758	0.887671	1.02384		3.32634	3.32722	0.965285	0.986239	0.944331		3.63408	3.63635	0.969128	1.02138	0.916877
	3.42391	3.42653	0.968439	0.947081	0.989796		3.31356	3.31655	0.95625	0.888345	1.02416		3.32722	3.32769	0.955595	1.02653	0.884662		3.63635	3.63822	0.972781	1.0028	0.942765
	3.42653	3.43075	0.966279	0.922488	1.01007		3.31655	3.3185	0.953892	0.871825	1.03596		3.32769	3.32912	0.952872	1.04376	0.861988		3.63822	3.64266	0.974333	0.997318	0.951347
	3.43075	3.43156	0.959147	0.875224	1.04307		3.3185	3.33279	0.965468	0.944741	0.986195		3.32912	3.34239	0.965716	0.98873	0.942701		3.64266	3.65443	0.974652	0.999303	0.950002
	3.43156	3.43188	0.968593	0.94578	0.991405		3.33279	3.3396	0.957048	0.891597	1.0225		3.34239	3.35806	0.966318	0.984864	0.947773		3.65443	3.65553	0.974711	0.994851	0.954571
	3.43188	3.43277	0.96866	0.950894	0.986426		3.3396	3.34521	0.965709	0.937963	0.993456		3.35806	3.36174	0.966251	0.995031	0.937472		3.65553	3.66714	0.974978	1.00772	0.942239
	3.43277	3.43851	0.968793	0.948116	0.989469		3.34521	3.34829	0.962804	0.919512	1.0061		3.36174	3.36876	0.966557	0.989721	0.943393		3.66714	3.6759	0.958978	1.04931	0.868647
	3.43851	3.44191	0.96887	0.947205	0.990534		3.34829	3.35692	0.966284	0.9471	0.985468		3.36876	3.37125	0.966697	0.988274	0.945121		3.6759	3.68434	0.97534	1.00978	0.940903
	3.44191	3.44355	0.968943	0.94867	0.989216		3.35692	3.35746	0.966314	0.949133	0.983495		3.37125	3.3731	0.966737	0.992997	0.940476		3.68434	3.68702	0.97552	0.992013	0.959027
	3.44355	3.44433	0.933209	0.749366	1.11705		3.35746	3.36474	0.963611	0.916163	1.01106		3.3731	3.37566	0.966748	0.992679	0.940817		3.68702	3.69143	0.975626	0.992792	0.95846
	3.44433	3.4496	0.969167	0.951296	0.987038		3.36474	3.367	0.966546	0.945113	0.98798		3.37566	3.3927	0.967347	0.990694	0.944001		3.69143	3.70092	0.975737	0.999182	0.952291
	3.4496	3.45917	0.969411	0.947321	0.991501		3.367	3.37858	0.966915	0.947626	0.986204		3.3927	3.40207	0.967664	0.990694	0.944633		3.70092	3.70489	0.975874	0.995282	0.956466
	3.45917	3.46834	0.969631	0.944642	0.994621		3.37858	3.37872	0.966977	0.949199	0.984754		3.40207	3.40791	0.960276	1.03401	0.886539		3.70489	3.71582	0.972534	1.02395	0.921121
	3.46834	3.47184	0.96982	0.951953	0.987688		3.37872	3.38636	0.967202	0.946931	0.987472		3.40791	3.41339	0.964428	1.01534	0.913514		3.71582	3.75587	0.977035	1.00891	0.945158
	3.47184	3.48909	0.970316	0.952297	0.988336		3.38636	3.38745	0.963689	0.925407	1.00197		3.41339	3.41407	0.968019	0.991093	0.944944		3.75587	3.75817	0.977105	0.994879	0.959332
	3.48909	3.5023	0.970633	0.948077	0.993188		3.38745	3.39852	0.967562	0.946491	0.988632		3.41407	3.41925	0.968224	0.988243	0.948204		3.75817	3.76368	0.977213	0.999359	0.955067
	3.5023	3.50899	0.970879	0.953296	0.988462		3.39852	3.39991	0.964804	0.929332	1.00028		3.41925	3.42323	0.960888	1.02326	0.898516		3.76368	3.76532	0.977136	1.00647	0.947799
	3.50899	3.50975	0.970854	0.948304	0.993403		3.39991	3.4034	0.958402	0.876039	1.04076		3.42323	3.42887	0.968521	0.989413	0.947629		3.76532	3.78469	0.973715	1.01962	0.927806
	3.50975	3.51264	0.958225	0.860154	1.05629		3.4034	3.4035	0.92488	0.700828	1.14893		3.42887	3.42984	0.96828	1.00019	0.936372		3.78469	3.78477	0.977714	0.995761	0.959667
	3.51264	3.51292	0.963058	0.889811	1.03631		3.4035	3.40359	0.967738	0.947998	0.987479		3.42984	3.43126	0.968261	1.00513	0.931388		3.78477	3.78704	0.977752	0.997078	0.958426
	3.51292	3.51639	0.969179	0.929453	1.0089		3.40359	3.41137	0.968011	0.950259	0.985764		3.43126	3.4376	0.968822	0.985478	0.952166		3.78704	3.78907	0.959631	1.07718	0.842084
	3.51639	3.52764	0.971266	0.941307	1.00123		3.41137	3.41468	0.968059	0.948568	0.987551		3.4376	3.45824	0.969385	0.989686	0.949084		3.78907	3.79753	0.97562	1.00673	0.94451
	3.52764	3.53581	0.968607	0.929192	1.00802		3.41468	3.41657	0.96818	0.951821	0.98454		3.45824	3.46101	0.964337	1.01246	0.916218		3.79753	3.80761	0.94879	1.12398	0.773602
	3.53581	3.54091	0.97173	0.95248	0.99098		3.41657	3.41719	0.953838	0.846401	1.06127		3.46101	3.48117	0.969875	1.00238	0.937373		3.80761	3.80769	0.978221	0.99456	0.961881
	3.54091	3.54113	0.971727	0.951635	0.991819		3.41719	3.41912	0.968245	0.951296	0.985193		3.48117	3.48546	0.931008	1.13556	0.726456		3.80769	3.82511	0.978552	1.00628	0.950825
	3.54113	3.55172	0.969683	0.931166	1.0082		3.41912	3.42766	0.968426	0.946143	0.990709		3.48546	3.49164	0.970359	0.989743	0.950975		3.82511	3.82876	0.973843	1.03545	0.912239
	3.55172	3.55434	0.972074	0.950976	0.993172		3.42766	3.43011	0.968535	0.946296	0.990775		3.49164	3.50037	0.96672	1.01215	0.921295		3.82876	3.83139	0.976173	1.01862	0.933726
	3.55434	3.58453	0.972899	0.953642	0.992157		3.43011	3.43148	0.968625	0.951357	0.985892		3.50037	3.50173	0.970633	0.992483	0.948784		3.83139	3.83526	0.978766	0.997906	0.959626
	3.58453	3.60049	0.973324	0.956115	0.990532		3.43148	3.43431	0.962897	0.905077	1.02072		3.50173	3.50394	0.96841	1.00574	0.931083		3.83526	3.83643	0.974989	1.01514	0.934839
	3.60049	3.60503	0.973379	0.951307	0.995451		3.43431	3.4405	0.955608	0.860668	1.05055		3.50394	3.53474	0.971585	0.990985	0.952186		3.83643	3.83724	0.977655	1.00181	0.953505
	3.60503	3.61714	0.965589	0.89708	1.0341		3.4405	3.44102	0.962315	0.900947	1.02368		3.53474	3.54263	0.969157	1.00237	0.935945		3.83724	3.83853	0.977309	1.00365	0.950962
	3.61714	3.64172	0.974422	0.959549	0.989295		3.44102	3.44155	0.968914	0.951022	0.986805		3.54263	3.56598	0.972301	0.996502	0.948099		3.83853	3.84282	0.977542	1.00155	0.953538
	3.64172	3.6673	0.975027	0.959486	0.990569		3.44155	3.46226	0.956597	0.862842	1.05035		3.56598	3.5673	0.972476	0.989074	0.955878		3.84282	3.85751	0.978089	1.00385	0.952333
	3.6673	3.67763	0.973225	0.944906	1.00154		3.46226	3.4728	0.969855	0.953145	0.986565		3.5673	3.56829	0.972525	0.98829	0.956761		3.85751	3.87964	0.979707	0.994715	0.9647
	3.67763	3.68743	0.968766	0.91376	1.02377		3.4728	3.47734	0.967944	0.937119	0.998769		3.56829	3.5745	0.972671	0.990022	0.955319		3.87964	3.88496	0.979825	0.993661	0.965989
	3.68743	3.6891	0.975532	0.959916	0.991149		3.47734	3.48565	0.970193	0.951009	0.989377		3.5745	3.59531	0.965067	1.03973	0.890403		3.88496	3.89139	0.979702	1.00841	0.950997
	3.6891	3.69326	0.975639	0.95989	0.991388		3.48565	3.48596	0.970211	0.950618	0.989803		3.59531	3.59566	0.973254	0.988184	0.958324		3.89139	3.89411	0.976755	1.01686	0.936651
	3.69326	3.69436	0.975639	0.956523	0.994756		3.48596	3.48903	0.960984	0.88989	1.03208		3.59566	3.60134	0.973379	0.991051	0.955706		3.89411	3.89636	0.979019	1.00119	0.95685
	3.69436	3.70626	0.975979	0.961105	0.990853		3.48903	3.49088	0.967682	0.933073	1.00229		3.60134	3.61382	0.971515	1.00165	0.941376		3.89636	3.90251	0.980084	1.00662	0.953552
	3.70626	3.71103	0.976045	0.957865	0.994226		3.49088	3.50701	0.970818	0.953462	0.988174		3.61382	3.62009	0.968758	1.02097	0.916543		3.90251	3.94461	0.959418	1.07635	0.84249
	3.71103	3.7331	0.976515	0.958558	0.994471		3.50701	3.51015	0.970878	0.951813	0.989944		3.62009	3.62112	0.965007	1.03609	0.893925		3.94461	3.98686	0.981707	0.996559	0.966856
	3.7331	3.73909	0.976557	0.951665	1.00145		3.51015	3.52337	0.97126	0.951875	0.990645		3.62112	3.62548	0.97393	0.995185	0.952674		3.98686	3.99108	0.978617	1.00875	0.948483
	3.73909	3.75312	0.975407	0.949632	1.00118		3.52337	3.5358	0.971615	0.955838	0.987391		3.62548	3.6321	0.974159	0.991205	0.957113		3.99108	3.9939	0.978072	1.01781	0.938333
	3.75312	3.75786	0.977103	0.958979	0.995228		3.5358	3.53824	0.971595	0.950737	0.992453		3.6321	3.64067	0.974356	0.991133	0.95758		3.9939	3.99661	0.981835	1.0082	0.955472
	3.75786	3.75805	0.977155	0.963126	0.991185		3.53824	3.54076	0.964544	0.914869	1.01422		3.64067	3.6437	0.974305	0.998765	0.949846		3.99661	4.00013	0.981898	0.997332	0.966464
	3.75805	3.75849	0.977137	0.960304	0.993969		3.54076	3.55259	0.972014	0.952869	0.991159		3.6437	3.64992	0.974602	0.990344	0.95886		4.00013	4.00484	0.982026	0.996101	0.967951
	3.75849	3.75877	0.977168	0.962814	0.991522		3.55259	3.55654	0.972206	0.954669	0.989743		3.64992	3.65308	0.967706	1.03317	0.902244		4.00484	4.01826	0.982157	1.00421	0.960106
	3.75877	3.77216	0.977468	0.962672	0.992264		3.55654	3.56727	0.972439	0.953266	0.991612		3.65308	3.65928	0.974792	0.996355	0.95323		4.01826	4.02569	0.982333	1.00059	0.964075
	3.77216	3.77926	0.968585	0.900381	1.03679		3.56727	3.57991	0.969889	0.931964	1.00781		3.65928	3.67104	0.975112	0.991289	0.958935		4.02569	4.02624	0.982298	1.00547	0.959121
	3.77926	3.78092	0.97723	0.940678	1.01378		3.57991	3.58583	0.972977	0.95821	0.987744		3.67104	3.67485	0.975204	0.992046	0.958362		4.02624	4.02894	0.979507	1.00997	0.949048
	3.78092	3.78289	0.977626	0.958166	0.997086		3.58583	3.6204	0.967248	0.913205	1.02129		3.67485	3.67604	0.975248	0.990515	0.959981		4.02894	4.05902	0.982986	0.995988	0.969984
	3.78289	3.78298	0.977698	0.96404	0.991355		3.6204	3.62375	0.973948	0.958961	0.988936		3.67604	3.67764	0.975277	0.99198	0.958574		4.05902	4.06011	0.981978	1.00303	0.960924
	3.78298	3.78361	0.968809	0.900368	1.03725		3.62375	3.62473	0.974005	0.960031	0.987979		3.67764	3.67857	0.975228	0.994084	0.956372		4.06011	4.06403	0.983036	0.998297	0.967775
	3.78361	3.79366	0.972853	0.927428	1.01828		3.62473	3.62667	0.973971	0.953475	0.994467		3.67857	3.67975	0.975291	0.993398	0.957184		4.06403	4.07859	0.983279	0.997049	0.96951
	3.79366	3.81022	0.978274	0.962885	0.993663		3.62667	3.64364	0.974386	0.95773	0.991042		3.67975	3.68216	0.975366	0.991254	0.959478		4.07859	4.10136	0.983657	0.997101	0.970212
	3.81022	3.81505	0.978366	0.963263	0.99347		3.64364	3.6468	0.970933	0.932037	1.00983		3.68216	3.68295	0.975419	0.989416	0.961421		4.10136	4.10471	0.983652	1.00014	0.96716
	3.81505	3.82742	0.978669	0.966471	0.990866		3.6468	3.65662	0.972855	0.942913	1.0028		3.68295	3.69203	0.975452	0.999128	0.951776		4.10471	4.1144	0.983875	0.997363	0.970388
	3.82742	3.83328	0.978758	0.963927	0.993589		3.65662	3.66183	0.974914	0.960894	0.988934		3.69203	3.69494	0.975701	0.992057	0.959344		4.1144	4.11501	0.962564	1.07816	0.846968
	3.83328	3.83973	0.978886	0.96353	0.994243		3.66183	3.67816	0.975302	0.960859	0.989744		3.69494	3.69952	0.975772	0.994316	0.957229		4.11501	4.12686	0.98402	0.999051	0.96899
	3.83973	3.851	0.979114	0.963787	0.994441		3.67816	3.67912	0.972919	0.942759	1.00308		3.69952	3.71769	0.976251	0.989821	0.96268		4.12686	4.12993	0.983314	1.00376	0.962871
	3.851	3.8634	0.979372	0.963875	0.99487		3.67912	3.69397	0.975683	0.960956	0.99041		3.71769	3.72024	0.97627	0.992556	0.959984		4.12993	4.13156	0.98055	1.01359	0.947508
	3.8634	3.87603	0.979519	0.96017	0.998869		3.69397	3.69891	0.975804	0.961315	0.990293		3.72024	3.72728	0.976447	0.991971	0.960923		4.13156	4.13517	0.982182	1.00663	0.957737
	3.87603	3.88672	0.979842	0.964392	0.995291		3.69891	3.71699	0.976225	0.961157	0.991294		3.72728	3.74072	0.967032	1.03916	0.894899		4.13517	4.1506	0.981926	1.01284	0.951007
	3.88672	3.8873	0.979816	0.962933	0.996699		3.71699	3.719	0.976251	0.960963	0.991539		3.74072	3.74818	0.976892	0.994453	0.95933		4.1506	4.17562	0.984777	0.998788	0.970765
	3.8873	3.89026	0.970562	0.901552	1.03957		3.719	3.72178	0.967453	0.909089	1.02582		3.74818	3.75325	0.977044	0.992357	0.961732		4.17562	4.19147	0.982105	1.01437	0.949842
	3.89026	3.91813	0.980471	0.967743	0.993198		3.72178	3.74098	0.976737	0.960394	0.993081		3.75325	3.75989	0.977168	0.992279	0.962057		4.19147	4.19367	0.983669	1.00524	0.9621
	3.91813	3.93712	0.976379	0.934251	1.01851		3.74098	3.74719	0.976914	0.9634	0.990428		3.75989	3.773	0.977457	0.993738	0.961176		4.19367	4.20516	0.985244	0.998346	0.972142
	3.93712	3.93834	0.980845	0.968492	0.993197		3.74719	3.7492	0.976961	0.963393	0.990529		3.773	3.78304	0.977711	0.991593	0.963828		4.20516	4.23599	0.98565	0.998656	0.972644
	3.93834	3.96113	0.978994	0.951339	1.00665		3.7492	3.75044	0.974191	0.944001	1.00438		3.78304	3.7896	0.977783	0.994557	0.961008		4.23599	4.25172	0.985405	0.99998	0.970829
	3.96113	3.96404	0.981305	0.967743	0.994867		3.75044	3.75161	0.976868	0.952057	1.00168		3.7896	3.80183	0.978085	0.992046	0.964125		4.25172	4.25582	0.985952	0.999287	0.972616
	3.96404	3.97886	0.981534	0.966169	0.996899		3.75161	3.75399	0.97705	0.961671	0.992429		3.80183	3.818	0.978392	0.994557	0.962227		4.25582	4.28374	0.986348	0.997194	0.975501
	3.97886	3.98987	0.981762	0.96777	0.995753		3.75399	3.75797	0.977147	0.963712	0.990583		3.818	3.82694	0.978627	0.993353	0.963901		4.28374	4.29754	0.986525	0.998062	0.974987
	3.98987	3.99627	0.981885	0.968502	0.995268		3.75797	3.78751	0.977814	0.964978	0.990651		3.82694	3.84529	0.974711	1.01471	0.93471		4.29754	4.31544	0.986761	0.998312	0.975211
	3.99627	3.99977	0.974024	0.910026	1.03802		3.78751	3.7939	0.971615	0.917945	1.02528		3.84529	3.85295	0.979182	0.992111	0.966252		4.31544	4.31922	0.986654	1.00703	0.966273
	3.99977	4.00176	0.982014	0.970917	0.993111		3.7939	3.79904	0.978073	0.966483	0.989664		3.85295	3.85346	0.977815	1.0018	0.953832		4.31922	4.31968	0.986824	0.998184	0.975464
	4.00176	4.00274	0.981938	0.964552	0.999323		3.79904	3.80214	0.978119	0.964786	0.991452		3.85346	3.85912	0.97096	1.03873	0.903193		4.31968	4.32159	0.963268	1.11592	0.810617
	4.00274	4.00945	0.964117	0.851142	1.07709		3.80214	3.80651	0.974033	0.937728	1.01034		3.85912	3.88133	0.979707	0.995097	0.964317		4.32159	4.33176	0.986989	0.997894	0.976084
	4.00945	4.01427	0.982204	0.96795	0.996459		3.80651	3.81856	0.978467	0.964238	0.992695		3.88133	3.91431	0.980393	0.993353	0.967433		4.33176	4.35173	0.987227	0.998269	0.976185
	4.01427	4.0182	0.980757	0.956926	1.00459		3.81856	3.82001	0.978498	0.964819	0.992176		3.91431	3.92015	0.977682	1.0089	0.946466		4.35173	4.35884	0.987309	0.997924	0.976693
	4.0182	4.02762	0.982226	0.958406	1.00605		3.82001	3.82959	0.970441	0.908233	1.03265		3.92015	3.92577	0.980616	0.992599	0.968633		4.35884	4.36425	0.987361	1.00502	0.969703
	4.02762	4.05891	0.982932	0.968331	0.997533		3.82959	3.84045	0.958484	0.833677	1.08329		3.92577	3.9509	0.979175	1.00619	0.952162		4.36425	4.37475	0.987522	0.997821	0.977222
	4.05891	4.07227	0.981614	0.955265	1.00796		3.84045	3.86088	0.979348	0.966352	0.992344		3.9509	3.95486	0.98114	0.994692	0.967588		4.37475	4.37986	0.987563	0.999395	0.97573
	4.07227	4.08914	0.982548	0.963044	1.00205		3.86088	3.86813	0.974256	0.933839	1.01467		3.95486	3.98105	0.981586	0.996732	0.966439		4.37986	4.39509	0.986425	1.01083	0.962024
	4.08914	4.09272	0.983508	0.969908	0.997107		3.86813	3.87598	0.97963	0.966025	0.993234		3.98105	3.9825	0.975113	1.02641	0.923819		4.39509	4.4034	0.987819	1.00245	0.973192
	4.09272	4.10247	0.983678	0.971569	0.995788		3.87598	3.90577	0.980248	0.969052	0.991443		3.9825	3.99377	0.981854	0.994034	0.969674		4.4034	4.41154	0.987963	0.997797	0.978128
	4.10247	4.112	0.95516	0.816518	1.0938		3.90577	3.90715	0.980262	0.968045	0.99248		3.99377	4.00625	0.981943	1.00102	0.962867		4.41154	4.41426	0.987976	0.999452	0.976501
	4.112	4.12551	0.984057	0.973313	0.994802		3.90715	3.91069	0.980298	0.967872	0.992725		4.00625	4.02469	0.982354	0.996281	0.968427		4.41426	4.43564	0.987444	1.0018	0.973089
	4.12551	4.12673	0.984078	0.973141	0.995014		3.91069	3.92208	0.980548	0.968648	0.992448		4.02469	4.03313	0.954037	1.09431	0.813764		4.43564	4.44143	0.980072	1.04227	0.917873
	4.12673	4.14122	0.984294	0.972828	0.995759		3.92208	3.92662	0.980606	0.967914	0.993298		4.03313	4.03603	0.965756	1.0754	0.856111		4.44143	4.46515	0.988588	0.998976	0.978199
	4.14122	4.14858	0.984351	0.967579	1.00112		3.92662	3.93265	0.980631	0.964281	0.996981		4.03603	4.05304	0.98259	1.00558	0.9596		4.46515	4.46928	0.985165	1.0182	0.952133
	4.14858	4.15353	0.980507	0.951398	1.00962		3.93265	3.94253	0.974959	0.918996	1.03092		4.05304	4.05703	0.98295	0.993851	0.97205		4.46928	4.47821	0.988053	1.00537	0.970735
	4.15353	4.16088	0.984556	0.972778	0.996335		3.94253	3.95807	0.981219	0.970166	0.992271		4.05703	4.05728	0.982948	0.994372	0.971523		4.47821	4.49243	0.988842	1.00009	0.977593
	4.16088	4.17361	0.984766	0.972394	0.997137		3.95807	3.98015	0.981571	0.968115	0.995028		4.05728	4.06988	0.983065	1.00206	0.964071		4.49243	4.53573	0.989364	0.99819	0.980539
	4.17361	4.22393	0.985537	0.975566	0.995509		3.98015	3.9944	0.952704	0.812152	1.09326		4.06988	4.07751	0.983247	0.997996	0.968498		4.53573	4.54042	0.988269	1.00264	0.9739
	4.22393	4.24521	0.981627	0.947666	1.01559		3.9944	4.00324	0.98118	0.963546	0.998814		4.07751	4.09375	0.983481	0.996755	0.970207		4.54042	4.54329	0.989364	1.00442	0.974308
	4.24521	4.24605	0.985809	0.972773	0.998845		4.00324	4.00729	0.975157	0.92256	1.02775		4.09375	4.1083	0.979642	1.01522	0.944064		4.54329	4.54882	0.989506	0.998114	0.980897
	4.24605	4.29373	0.986433	0.973689	0.999177		4.00729	4.01509	0.982211	0.967778	0.996644		4.1083	4.12453	0.983038	1.0003	0.965775		4.54882	4.56196	0.9896	1.00413	0.975071
	4.29373	4.31172	0.986695	0.974928	0.998463		4.01509	4.04183	0.980782	0.957512	1.00405		4.12453	4.17547	0.9848	0.996057	0.973543		4.56196	4.56734	0.98968	0.999162	0.980197
	4.31172	4.32841	0.986925	0.975869	0.99798		4.04183	4.06043	0.981246	0.96001	1.00248		4.17547	4.17839	0.984804	0.998981	0.970628		4.56734	4.57301	0.98816	1.00715	0.969168
	4.32841	4.34135	0.98703	0.975384	0.998677		4.06043	4.0793	0.983296	0.971654	0.994938		4.17839	4.17887	0.983516	1.00193	0.965105		4.57301	4.57416	0.989763	0.997734	0.981793
	4.34135	4.37095	0.986443	0.970545	1.00234		4.0793	4.10374	0.983707	0.973114	0.9943		4.17887	4.18811	0.98376	1.0039	0.963619		4.57416	4.58535	0.988074	1.00709	0.969054
	4.37095	4.38422	0.98763	0.978363	0.996897		4.10374	4.11075	0.983832	0.974013	0.993651		4.18811	4.21653	0.985401	0.99752	0.973281		4.58535	4.64905	0.990488	0.998353	0.982624
	4.38422	4.38619	0.986694	0.971226	1.00216		4.11075	4.13369	0.98418	0.973651	0.99471		4.21653	4.21741	0.985423	0.996182	0.974664		4.64905	4.65659	0.988074	1.01279	0.963363
	4.38619	4.38883	0.9876	0.972897	1.0023		4.13369	4.19667	0.985138	0.97534	0.994935		4.21741	4.23504	0.985595	1.00004	0.971152		4.65659	4.67993	0.989018	1.00956	0.968479
	4.38883	4.39327	0.984105	0.948642	1.01957		4.19667	4.20334	0.98522	0.975497	0.994942		4.23504	4.2384	0.985732	0.995428	0.976036		4.67993	4.68043	0.990755	1.00127	0.980241
	4.39327	4.4159	0.987983	0.977338	0.998627		4.20334	4.20724	0.985296	0.97595	0.994642		4.2384	4.27428	0.982315	1.02123	0.943403		4.68043	4.72541	0.991173	0.999054	0.983292
	4.4159	4.43082	0.988124	0.97358	1.00267		4.20724	4.2092	0.985258	0.972665	0.997851		4.27428	4.27749	0.986248	0.996644	0.975853		4.72541	4.73097	0.990728	1.00152	0.979938
	4.43082	4.43505	0.987378	0.973253	1.0015		4.2092	4.22142	0.983495	0.960291	1.0067		4.27749	4.28849	0.986343	0.999329	0.973357		4.73097	4.75636	0.975265	1.05799	0.892536
	4.43505	4.45707	0.987668	0.973411	1.00192		4.22142	4.27739	0.986224	0.975717	0.996731		4.28849	4.3014	0.986525	0.999934	0.973116		4.75636	4.76424	0.99149	0.999937	0.983044
	4.45707	4.49457	0.988762	0.972292	1.00523		4.27739	4.32617	0.986925	0.978834	0.995016		4.3014	4.32895	0.983699	1.01006	0.95734		4.76424	4.81072	0.991792	1.00756	0.976022
	4.49457	4.54553	0.989454	0.981741	0.997166		4.32617	4.32618	0.98692	0.977824	0.996016		4.32895	4.34679	0.987074	0.999415	0.974732		4.81072	4.93606	0.991796	1.00547	0.978122
	4.54553	4.58025	0.989296	0.97655	1.00204		4.32618	4.32798	0.985664	0.967671	1.00366		4.34679	4.38338	0.986442	1.00291	0.969974		4.93606	4.9598	0.993004	0.999731	0.986277
	4.58025	4.60021	0.990022	0.982571	0.997473		4.32798	4.33538	0.985738	0.968251	1.00322		4.38338	4.40042	0.987853	0.995607	0.9801		4.9598	5.03024	0.992347	1.00355	0.981141
	4.60021	4.61964	0.990208	0.982739	0.997677		4.33538	4.33614	0.986482	0.973354	0.99961		4.40042	4.46981	0.988641	0.997293	0.97999		5.03024	5.03335	0.993481	0.999614	0.987348
	4.61964	4.63844	0.990256	0.97794	1.00257		4.33614	4.34651	0.987175	0.978111	0.996238		4.46981	4.48109	0.988762	0.998108	0.979415		5.03335	5.03885	0.993496	1.00329	0.983703
	4.63844	4.67217	0.990668	0.98179	0.999545		4.34651	4.34853	0.987212	0.978845	0.995579		4.48109	4.48421	0.988763	0.999095	0.978431		5.03885	5.09622	0.993538	1.00527	0.981804
	4.67217	4.71866	0.991124	0.984495	0.997753		4.34853	4.36644	0.987428	0.979077	0.995778		4.48421	4.52163	0.988293	1.00274	0.973845		5.09622	5.11473	0.992911	1.00496	0.980861
	4.71866	4.80106	0.991774	0.983051	1.0005		4.36644	4.38778	0.987691	0.979904	0.995479		4.52163	4.54953	0.989512	0.996885	0.982139		5.11473	5.11534	0.993987	1.00127	0.986706
	4.80106	4.80157	0.991815	0.985541	0.99809		4.38778	4.40015	0.987807	0.977065	0.998548		4.54953	4.5581	0.988675	1.00249	0.974855		5.11534	5.13998	0.994132	1.00032	0.98794
	4.80157	4.81695	0.991936	0.984816	0.999056		4.40015	4.40694	0.987913	0.979474	0.996351		4.5581	4.68416	0.990781	0.998339	0.983224		5.13998	5.16144	0.992829	1.00896	0.9767
	4.81695	4.81873	0.991936	0.98526	0.998611		4.40694	4.44748	0.98839	0.979421	0.99736		4.68416	4.68753	0.990843	0.99769	0.983995		5.16144	5.21836	0.994247	1.00131	0.987185
	4.81873	4.83707	0.992108	0.985809	0.998408		4.44748	4.51805	0.98913	0.980586	0.997674		4.68753	4.70998	0.991039	0.997732	0.984345		5.21836	5.32574	0.994881	1.00162	0.988145
	4.83707	4.87835	0.992417	0.986297	0.998537		4.51805	4.55964	0.989623	0.983101	0.996147		4.70998	4.80596	0.991854	0.998656	0.985053		5.32574	5.32933	0.995118	1.00189	0.988346
	4.87835	4.91056	0.992084	0.980379	1.00379		4.55964	4.65164	0.990454	0.982009	0.9989		4.80596	4.82141	0.991489	1.00178	0.981198		5.32933	5.33643	0.995153	1.00337	0.986936
	4.91056	4.92823	0.992762	0.986522	0.999002		4.65164	4.66985	0.990653	0.983061	0.998246		4.82141	4.84965	0.992198	0.998189	0.986208		5.33643	5.34269	0.994898	1.00158	0.988211
	4.92823	4.99136	0.993224	0.988033	0.998416		4.66985	4.73153	0.991225	0.984818	0.997631		4.84965	4.86485	0.992288	1.00038	0.984201		5.34269	5.36281	0.99525	1.00201	0.988493
	4.99136	5.016	0.993366	0.986281	1.00045		4.73153	4.73677	0.99127	0.984655	0.997885		4.86485	4.94381	0.992873	0.999066	0.986681		5.36281	5.50614	0.995932	1.00178	0.990088
	5.016	5.02302	0.993113	0.984725	1.0015		4.73677	4.7596	0.990379	0.976909	1.00385		4.94381	4.98796	0.993209	0.998478	0.98794		5.50614	5.5128	0.995951	1.00203	0.989871
	5.02302	5.03297	0.993494	0.987618	0.999371		4.7596	4.77254	0.991583	0.985596	0.997569		4.98796	4.99415	0.993248	0.99853	0.987967		5.5128	5.53686	0.996059	0.999864	0.992254
	5.03297	5.06263	0.992153	0.979048	1.00526		4.77254	4.80997	0.991854	0.983895	0.999813		4.99415	5.00245	0.993298	0.998418	0.988178		5.53686	5.55106	0.996097	1.00086	0.991336
	5.06263	5.06515	0.99371	0.988695	0.998724		4.80997	4.81075	0.991904	0.98584	0.997968		5.00245	5.04846	0.993594	0.999033	0.988154		5.55106	5.64278	0.996202	1.00203	0.990373
	5.06515	5.07162	0.993743	0.988695	0.998792		4.81075	4.93913	0.992824	0.986397	0.999252		5.04846	5.07491	0.992507	1.00443	0.980587		5.64278	5.7052	0.996664	1.00002	0.993308
	5.07162	5.14164	0.994131	0.987739	1.00052		4.93913	4.9913	0.99321	0.987859	0.99856		5.07491	5.12192	0.994048	0.99863	0.989465		5.7052	5.7346	0.996759	1.00137	0.992152
	5.14164	5.14414	0.994177	0.989614	0.99874		4.9913	5.06657	0.992943	0.983607	1.00228		5.12192	5.19609	0.994415	1.00196	0.98687		5.7346	5.75373	0.996814	1.0017	0.99193
	5.14414	5.28732	0.994013	0.985263	1.00276		5.06657	5.17982	0.994389	0.990091	0.998687		5.19609	5.26355	0.994797	1.00048	0.989118		5.75373	5.80604	0.996315	1.00279	0.989842
	5.28732	5.41639	0.995541	0.991204	0.999878		5.17982	5.27267	0.994877	0.990969	0.998785		5.26355	5.36098	0.994544	1.00218	0.986914		5.80604	5.97603	0.997448	1.00064	0.994259
	5.41639	5.71868	0.996674	0.991771	1.00158		5.27267	5.31765	0.994229	0.985958	1.0025		5.36098	5.47157	0.995775	1.00027	0.991283		5.97603	6.05527	0.997527	1.00108	0.993976
	5.71868	5.87699	0.997185	0.994592	0.999779		5.31765	5.36623	0.995302	0.990241	1.00036		5.47157	5.75932	0.996836	0.999652	0.99402		6.05527	6.16424	0.997887	1.00098	0.994793
	5.87699	5.91866	0.997286	0.993677	1.00089		5.36623	5.60096	0.99627	0.991379	1.00116		5.75932	5.81761	0.996707	1.00211	0.991302		6.16424	6.20717	0.997974	1.00095	0.995
	5.91866	5.92985	0.99709	0.992525	1.00165		5.60096	5.68028	0.996574	0.993526	0.999622		5.81761	5.97271	0.997442	0.999847	0.995037		6.20717	6.48863	0.998454	1.00107	0.995838
	5.92985	5.94871	1	1	1		5.68028	5.8199	1	1	1		5.97271	6.15107	1	1	1		6.48863	6.80136	1	1	1
	5.94871	8.76501	1	1	1		5.8199	8.6113	1	1	1		6.15107	8.35487	1	1	1		6.80136	6.9237	1	1	1
	8.76501	20	1	1	1		8.6113	20	1	1	1		8.35487	20	1	1	1		6.9237	10	1	1	1

## Sheet: Coeficient
	Model 1	Model 2	Model 3	Model 4
Alb	-0.842056	-0.816927	-0.935882	-0.829647
BUN	-0.0711404	-0.0717403	-0.0701483	-0.0752203
eGFR	-0.546009	-0.544175	-0.543385	-0.503148
Na-Cl gap	0.233177	0.229287	0.219198	0.183928
UA	-0.267085	-0.310715	-0.287648	-0.233911
MCH	-0.349772			0.168831
MCHC	0.170389			-0.371464
RBC			-1.09898
Ht			0.146719
T85.7				1.35729
N18.0				1.46765
CCB				-0.797477
Constant	10.5071	4.68405	4.25514	12.2736
Threshold	0.136219	0.216751	0.400557	0.218147
